# Supplementary material for: Re-analysis of protein data reveals the germination pathway and up accumulation mechanism of cell wall hydrolases during the radicle protrusion step of seed germination in Podophyllum hexandrum- a high altitude plant
Source: Front Plant Sci. 2015 Oct 26;6:874. doi: 10.3389/fpls.2015.00874 (PMC4620410; doi:10.3389/fpls.2015.00874)
Supplement: Table S2 — Details of the predicted pairwise interactions among the Arabidopsis proteins. [file Table2.XLSX]

## Sheet: Pairwise interactions
		Pairwise Interaction	Edge Betweenness	Interactions
		AT1G01380 (1) AT5G41315	966	1
		AT1G01510 (1) AT1G01510	null	1
		AT1G02970 (1) AT3G48750	1211.13	1
		AT1G05180 (1) AT4G36800	319.776	1
		AT1G07140 (1) AT5G20010	336.377	1
		AT1G09020 (1) AT1G09020	null	1
		AT1G09020 (1) AT5G55280	588.015	1
		AT1G14750 (1) AT3G48750	1658	1
		AT1G15570 (1) AT1G66750	21.8703	1
		AT1G15570 (1) AT3G48750	1211.53	1
		AT1G16330 (1) AT1G20930	345.586	1
		AT1G16330 (1) AT1G66750	153.457	1
		AT1G16330 (1) AT1G73690	64.2344	1
		AT1G16330 (1) AT5G03415	128.581	1
		AT1G18040 (1) AT1G15570	119.866	1
		AT1G18040 (1) AT1G20610	138.731	1
		AT1G18040 (1) AT1G44110	129.518	1
		AT1G18040 (1) AT1G47210	110.549	1
		AT1G18040 (1) AT1G47230	84.2895	1
		AT1G18040 (1) AT1G49620	105.218	1
		AT1G18040 (1) AT1G80370	111.918	1
		AT1G18040 (1) AT2G23430	113.387	1
		AT1G18040 (1) AT2G27960	79.7039	1
		AT1G18040 (1) AT2G27970	80.7218	1
		AT1G18040 (1) AT2G32710	81.3021	1
		AT1G18040 (1) AT2G36010	160.835	1
		AT1G18040 (1) AT3G19150	94.6724	1
		AT1G18040 (1) AT3G24810	102.461	1
		AT1G18040 (1) AT3G50630	105.605	1
		AT1G18040 (1) AT4G03270	97.5043	1
		AT1G18040 (1) AT4G28980	85.434	1
		AT1G18040 (1) AT4G37630	63.9968	1
		AT1G18040 (1) AT5G11300	175.813	1
		AT1G18040 (1) AT5G25380	107.864	1
		AT1G18040 (1) AT5G27620	83.4999	1
		AT1G18040 (1) AT5G43080	103.845	1
		AT1G18040 (1) AT5G48820	88.9356	1
		AT1G18040 (1) AT5G65420	90.2298	1
		AT1G20930 (1) AT1G47870	240.131	1
		AT1G20930 (1) AT1G49620	144.65	1
		AT1G20930 (1) AT2G23430	227.454	1
		AT1G20930 (1) AT2G27960	322.809	1
		AT1G20930 (1) AT2G27970	379.14	1
		AT1G20930 (1) AT3G19150	160.795	1
		AT1G20930 (1) AT3G48750	4419.46	1
		AT1G20930 (1) AT4G28980	188.476	1
		AT1G20930 (1) AT4G37490	179.587	1
		AT1G20930 (1) AT5G06150	862.271	1
		AT1G20930 (1) AT5G65420	224.389	1
		AT1G25280 (1) AT4G24540	236.841	1
		AT1G25280 (1) AT5G23260	718.686	1
		AT1G25280 (1) AT5G42190	3723.52	1
		AT1G26830 (1) AT1G26830	null	1
		AT1G26830 (1) AT4G02570	525.501	1
		AT1G26830 (1) AT4G08455	654.655	1
		AT1G27310 (1) AT5G20010	299.549	1
		AT1G27720 (1) AT1G74740	408.345	1
		AT1G27720 (1) AT3G10070	897.747	1
		AT1G27720 (1) AT4G23650	408.345	1
		AT1G27970 (1) AT5G20010	157.986	1
		AT1G29260 (1) AT1G29260	null	1
		AT1G32750 (1) AT3G10070	113.973	1
		AT1G32750 (1) AT5G45600	126.148	1
		AT1G35670 (1) AT1G35670	null	1
		AT1G44110 (1) AT2G32710	35.178	1
		AT1G44110 (1) AT4G11920	198.205	1
		AT1G44110 (1) AT4G22910	24.1417	1
		AT1G44110 (1) AT5G13840	263.89	1
		AT1G47230 (1) AT4G22910	47.5359	1
		AT1G47230 (1) AT5G13840	305.569	1
		AT1G47870 (1) AT2G22490	34.5319	1
		AT1G47870 (1) AT3G48750	1136.5	1
		AT1G47870 (1) AT4G02570	577.525	1
		AT1G47870 (1) AT5G11300	82.1296	1
		AT1G49620 (1) AT3G50070	25.5849	1
		AT1G49620 (1) AT4G37630	33.4448	1
		AT1G49620 (1) AT5G27620	111.901	1
		AT1G49620 (1) AT5G65420	17.3232	1
		AT1G55520 (1) AT1G32750	195.043	1
		AT1G56650 (1) AT1G63650	976	1
		AT1G56650 (1) AT5G41315	967	1
		AT1G63440 (1) AT1G66240	5580.56	1
		AT1G63440 (1) AT2G31650	3679.44	1
		AT1G63650 (1) AT1G01380	978	1
		AT1G63650 (1) AT1G63650	null	1
		AT1G63650 (1) AT1G66370	1941	1
		AT1G63650 (1) AT1G66380	1944	1
		AT1G63650 (1) AT1G71030	1944	1
		AT1G63650 (1) AT2G46410	655.5	1
		AT1G63650 (1) AT2G47190	1944	1
		AT1G63650 (1) AT3G13540	1944	1
		AT1G63650 (1) AT3G27920	16	1
		AT1G63650 (1) AT5G24520	16907	1
		AT1G63650 (1) AT5G35550	28	1
		AT1G63650 (1) AT5G40330	656.167	1
		AT1G63650 (1) AT5G41315	12	1
		AT1G63650 (1) AT5G53200	655.5	1
		AT1G66390 (1) AT1G63650	978	1
		AT1G66390 (1) AT5G41315	966	1
		AT1G66410 (1) AT1G20930	801.294	1
		AT1G66410 (1) AT2G04890	852.131	1
		AT1G66410 (1) AT4G23650	269.144	1
		AT1G66410 (1) AT5G23260	502.431	1
		AT1G66410 (1) AT5G39670	229.081	1
		AT1G66750 (1) AT1G49620	9.01086	1
		AT1G66750 (1) AT2G23430	11.331	1
		AT1G66750 (1) AT2G27960	80.3202	1
		AT1G66750 (1) AT2G27970	100.979	1
		AT1G66750 (1) AT2G32710	22.8022	1
		AT1G66750 (1) AT2G36010	97.6731	1
		AT1G66750 (1) AT3G19150	6.92001	1
		AT1G66750 (1) AT3G24810	18.9445	1
		AT1G66750 (1) AT3G50630	18.2765	1
		AT1G66750 (1) AT4G03270	16.4866	1
		AT1G66750 (1) AT4G37630	27.3973	1
		AT1G66750 (1) AT5G27620	97.9097	1
		AT1G66750 (1) AT5G48820	15.5812	1
		AT1G66750 (1) AT5G63610	91.7281	1
		AT1G66750 (1) AT5G65420	13.8678	1
		AT1G67580 (1) AT1G47230	195.706	1
		AT1G67580 (1) AT2G32710	141.928	1
		AT1G67580 (1) AT5G10440	89.9503	1
		AT1G67580 (1) AT5G27620	446.312	1
		AT1G67580 (1) AT5G65420	168.585	1
		AT1G68010 (1) AT1G29260	1412.33	1
		AT1G68010 (1) AT1G68010	null	1
		AT1G69670 (1) AT4G08455	306.133	1
		AT1G70210 (1) AT1G44110	32.1887	1
		AT1G70210 (1) AT1G49620	26.5259	1
		AT1G70210 (1) AT2G23430	30.1521	1
		AT1G70210 (1) AT3G19150	25.6238	1
		AT1G70210 (1) AT3G48750	1002.43	1
		AT1G71860 (1) AT1G71860	null	1
		AT1G71880 (1) AT3G48750	1944	1
		AT1G72440 (1) AT2G18220	18.0634	1
		AT1G73690 (1) AT1G15570	145.691	1
		AT1G73690 (1) AT1G20610	121.556	1
		AT1G73690 (1) AT1G47210	101.467	1
		AT1G73690 (1) AT1G47230	112.692	1
		AT1G73690 (1) AT1G70210	132.171	1
		AT1G73690 (1) AT2G27970	127.45	1
		AT1G73690 (1) AT2G32710	124.896	1
		AT1G73690 (1) AT4G03270	132.46	1
		AT1G73690 (1) AT4G28980	124.411	1
		AT1G73690 (1) AT4G37630	92.9793	1
		AT1G73690 (1) AT5G10440	148.403	1
		AT1G73690 (1) AT5G27620	135.492	1
		AT1G73690 (1) AT5G65420	135.46	1
		AT1G74740 (1) AT1G66410	269.144	1
		AT1G75950 (1) AT1G25280	1023.41	1
		AT1G75950 (1) AT1G75950	null	1
		AT1G75950 (1) AT3G61740	945.634	1
		AT1G75950 (1) AT4G24540	279.297	1
		AT1G76540 (1) AT1G15570	39.6779	1
		AT1G76540 (1) AT1G16330	109.611	1
		AT1G76540 (1) AT1G44110	36.7547	1
		AT1G76540 (1) AT1G47230	26.5921	1
		AT1G76540 (1) AT1G49620	25.5612	1
		AT1G76540 (1) AT1G70210	39.8468	1
		AT1G76540 (1) AT1G76540	null	1
		AT1G76540 (1) AT1G80370	30.6519	1
		AT1G76540 (1) AT2G17620	371.298	1
		AT1G76540 (1) AT2G22490	37.2822	1
		AT1G76540 (1) AT2G27970	97.9857	1
		AT1G76540 (1) AT3G19150	22.9019	1
		AT1G76540 (1) AT3G50630	39.4712	1
		AT1G76540 (1) AT4G03270	33.0488	1
		AT1G76540 (1) AT4G28980	21.4231	1
		AT1G76540 (1) AT4G34160	51.209	1
		AT1G76540 (1) AT4G37490	72.5048	1
		AT1G76540 (1) AT5G03415	69.4354	1
		AT1G76540 (1) AT5G06150	329.548	1
		AT1G76540 (1) AT5G10440	32.1132	1
		AT1G76540 (1) AT5G11300	97.9351	1
		AT1G76540 (1) AT5G25380	44.4846	1
		AT1G76540 (1) AT5G27620	106.425	1
		AT1G76540 (1) AT5G43080	55.2044	1
		AT1G76540 (1) AT5G65420	23.8107	1
		AT1G78300 (1) AT1G32900	1944	1
		AT1G78300 (1) AT2G31900	949.13	1
		AT1G78300 (1) AT2G36010	712.906	1
		AT1G78300 (1) AT3G13920	695.853	1
		AT1G78300 (1) AT3G53570	438.63	1
		AT1G78300 (1) AT4G02020	827.072	1
		AT1G78300 (1) AT4G14880	458.441	1
		AT1G78300 (1) AT4G14960	1027.65	1
		AT1G78300 (1) AT5G03415	499.93	1
		AT1G78300 (1) AT5G10450	2024.96	1
		AT1G78300 (1) AT5G22220	634.818	1
		AT1G78300 (1) AT5G26860	1146.77	1
		AT1G78300 (1) AT5G49060	587.992	1
		AT1G78300 (1) AT5G64050	624.612	1
		AT1G78300 (1) ATCG00190	2578.45	1
		AT1G79280 (1) AT1G79280	null	1
		AT1G80370 (1) AT5G48820	16.8874	1
		AT2G03170 (1) AT2G31470	306.985	1
		AT2G20000 (1) AT2G18290	63.888	1
		AT2G20000 (1) AT2G20000	null	1
		AT2G20000 (1) AT4G22910	135.503	1
		AT2G20160 (1) AT1G75950	319.228	1
		AT2G22490 (1) AT1G66750	24.6783	1
		AT2G23430 (1) AT1G15570	25.068	1
		AT2G23430 (1) AT1G47210	72.8449	1
		AT2G23430 (1) AT1G47230	29.0591	1
		AT2G23430 (1) AT1G76540	25.6412	1
		AT2G23430 (1) AT1G80370	28.5999	1
		AT2G23430 (1) AT2G22490	23.7988	1
		AT2G23430 (1) AT2G27960	98.46	1
		AT2G23430 (1) AT3G48160	26.7444	1
		AT2G23430 (1) AT3G50070	28.512	1
		AT2G23430 (1) AT4G28980	15.3596	1
		AT2G23430 (1) AT5G10440	18.6115	1
		AT2G23430 (1) AT5G27620	110.327	1
		AT2G23430 (1) AT5G43080	53.679	1
		AT2G23430 (1) AT5G65420	16.7728	1
		AT2G23430 (1) AT5G67260	32.6133	1
		AT2G27030 (1) AT2G37560	1686.7	1
		AT2G27960 (1) AT1G47230	76.4256	1
		AT2G27960 (1) AT1G76540	73.0706	1
		AT2G27960 (1) AT2G22490	110.983	1
		AT2G27960 (1) AT3G19150	92.3319	1
		AT2G27960 (1) AT3G48160	159.107	1
		AT2G27960 (1) AT3G50070	130.914	1
		AT2G27960 (1) AT3G50630	111.532	1
		AT2G27960 (1) AT3G53880	704.481	1
		AT2G27960 (1) AT3G54180	244.651	1
		AT2G27960 (1) AT4G03270	107.957	1
		AT2G27960 (1) AT4G37630	79.3879	1
		AT2G27960 (1) AT5G10440	116.913	1
		AT2G27960 (1) AT5G13840	242.626	1
		AT2G27960 (1) AT5G27620	97.479	1
		AT2G27960 (1) AT5G48820	105.345	1
		AT2G27960 (1) AT5G65420	87.2039	1
		AT2G27970 (1) AT1G47230	117.799	1
		AT2G27970 (1) AT1G49620	146.061	1
		AT2G27970 (1) AT2G22490	137.004	1
		AT2G27970 (1) AT2G23430	131.37	1
		AT2G27970 (1) AT2G32710	116.574	1
		AT2G27970 (1) AT3G19150	117.18	1
		AT2G27970 (1) AT3G24810	165.889	1
		AT2G27970 (1) AT3G48160	201.725	1
		AT2G27970 (1) AT3G50630	141.149	1
		AT2G27970 (1) AT4G03270	142.132	1
		AT2G27970 (1) AT4G37630	85.9337	1
		AT2G27970 (1) AT5G10440	149.209	1
		AT2G27970 (1) AT5G13840	281.446	1
		AT2G27970 (1) AT5G27620	94.8887	1
		AT2G27970 (1) AT5G48820	130.783	1
		AT2G27970 (1) AT5G65420	105.221	1
		AT2G31470 (1) AT4G02570	5513.02	1
		AT2G32710 (1) AT1G47210	38.3702	1
		AT2G32710 (1) AT1G47230	28.1553	1
		AT2G32710 (1) AT1G70210	10.8955	1
		AT2G32710 (1) AT1G76540	26.7452	1
		AT2G32710 (1) AT1G80370	31.0163	1
		AT2G32710 (1) AT2G22490	11.6818	1
		AT2G32710 (1) AT2G27960	94.4564	1
		AT2G32710 (1) AT4G28980	11.6358	1
		AT2G32710 (1) AT4G34160	16.0158	1
		AT2G32710 (1) AT5G27620	74.5571	1
		AT2G32710 (1) AT5G43080	26.6655	1
		AT2G32710 (1) AT5G65420	12.5411	1
		AT2G33560 (1) AT3G25980	227.031	1
		AT2G35670 (1) AT4G02020	717.764	1
		AT2G37560 (1) AT2G37560	null	1
		AT2G38620 (1) AT1G15570	38.0253	1
		AT2G38620 (1) AT1G16330	117.428	1
		AT2G38620 (1) AT1G18040	55.4493	1
		AT2G38620 (1) AT1G20610	154.595	1
		AT2G38620 (1) AT1G47230	22.3254	1
		AT2G38620 (1) AT1G49620	24.0073	1
		AT2G38620 (1) AT1G66750	14.5544	1
		AT2G38620 (1) AT1G76540	12.1617	1
		AT2G38620 (1) AT1G80370	31.1969	1
		AT2G38620 (1) AT2G23430	24.1117	1
		AT2G38620 (1) AT2G27960	60.4646	1
		AT2G38620 (1) AT2G27970	76.766	1
		AT2G38620 (1) AT2G32710	29.4946	1
		AT2G38620 (1) AT2G36010	117.091	1
		AT2G38620 (1) AT2G38620	null	1
		AT2G38620 (1) AT3G19150	21.1335	1
		AT2G38620 (1) AT3G24810	38.6368	1
		AT2G38620 (1) AT3G50630	35.1037	1
		AT2G38620 (1) AT4G03270	31.4496	1
		AT2G38620 (1) AT4G28980	22.1725	1
		AT2G38620 (1) AT4G37490	71.0941	1
		AT2G38620 (1) AT4G37630	27.1447	1
		AT2G38620 (1) AT5G06150	300.385	1
		AT2G38620 (1) AT5G10440	30.8704	1
		AT2G38620 (1) AT5G27620	88.7357	1
		AT2G38620 (1) AT5G43080	56.3021	1
		AT2G38620 (1) AT5G48820	29.3472	1
		AT2G38620 (1) AT5G63610	78.3011	1
		AT2G38620 (1) AT5G65420	23.0593	1
		AT2G41090 (1) AT1G20930	909.343	1
		AT2G41090 (1) AT1G74740	485.912	1
		AT2G41090 (1) AT4G23650	485.912	1
		AT2G41090 (1) AT5G23260	139.987	1
		AT2G41090 (1) AT5G39670	55.939	1
		AT2G43790 (1) AT1G71860	166.233	1
		AT2G46410 (1) AT5G53200	3	1
		AT3G01090 (1) AT1G09020	151.799	1
		AT3G01090 (1) AT1G75950	909.433	1
		AT3G01090 (1) AT4G16360	295.458	1
		AT3G01610 (1) AT3G01610	null	1
		AT3G04680 (1) AT3G04680	null	1
		AT3G09260 (1) AT3G09260	null	1
		AT3G12280 (1) AT1G47870	415.336	1
		AT3G12280 (1) AT1G70210	492.003	1
		AT3G12280 (1) AT2G22490	479.202	1
		AT3G12280 (1) AT2G32710	452.107	1
		AT3G12280 (1) AT2G36010	558.141	1
		AT3G12280 (1) AT3G50070	480.082	1
		AT3G12280 (1) AT4G34160	503.941	1
		AT3G12280 (1) AT4G37630	412.039	1
		AT3G12280 (1) AT5G65420	523.814	1
		AT3G12280 (1) AT5G67260	433.828	1
		AT3G13920 (1) AT3G48750	1223.76	1
		AT3G19150 (1) AT2G22490	21.8319	1
		AT3G19150 (1) AT3G50070	23.2139	1
		AT3G19150 (1) AT4G03270	24.1943	1
		AT3G19150 (1) AT5G27620	105.186	1
		AT3G19150 (1) AT5G65420	14.3904	1
		AT3G24810 (1) AT1G70210	18.6552	1
		AT3G24810 (1) AT2G22490	16.6105	1
		AT3G24810 (1) AT4G03270	7.3708	1
		AT3G24810 (1) AT4G37630	31.3853	1
		AT3G24810 (1) AT5G10440	9.78815	1
		AT3G24810 (1) AT5G27620	108.182	1
		AT3G24810 (1) AT5G65420	28.2401	1
		AT3G27830 (1) AT5G35750	1944	1
		AT3G27920 (1) AT2G46410	640.5	1
		AT3G27920 (1) AT5G40330	641.167	1
		AT3G27920 (1) AT5G53200	640.5	1
		AT3G43810 (1) AT1G20930	887.275	1
		AT3G43810 (1) AT1G74740	344.481	1
		AT3G43810 (1) AT2G04890	1978.27	1
		AT3G43810 (1) AT3G43810	null	1
		AT3G43810 (1) AT5G23260	905.487	1
		AT3G43810 (1) AT5G39670	546.642	1
		AT3G48160 (1) AT3G48750	1446.47	1
		AT3G48160 (1) AT4G28980	49.2755	1
		AT3G48750 (1) AT1G10690	1944	1
		AT3G48750 (1) AT1G16330	685.37	1
		AT3G48750 (1) AT1G18040	695.888	1
		AT3G48750 (1) AT1G20610	804.362	1
		AT3G48750 (1) AT1G23190	1990.02	1
		AT3G48750 (1) AT1G44110	1091.44	1
		AT3G48750 (1) AT1G47210	977.433	1
		AT3G48750 (1) AT1G47230	1005.12	1
		AT3G48750 (1) AT1G49620	1138.83	1
		AT3G48750 (1) AT1G64520	630.115	1
		AT3G48750 (1) AT1G66750	957.338	1
		AT3G48750 (1) AT1G73690	999.029	1
		AT3G48750 (1) AT1G76540	857.705	1
		AT3G48750 (1) AT1G78900	1226.44	1
		AT3G48750 (1) AT1G80370	1145.48	1
		AT3G48750 (1) AT2G20580	1745.17	1
		AT3G48750 (1) AT2G22490	991.252	1
		AT3G48750 (1) AT2G23430	1130.18	1
		AT3G48750 (1) AT2G27960	620.432	1
		AT3G48750 (1) AT2G27970	535.18	1
		AT3G48750 (1) AT2G28000	2261.28	1
		AT3G48750 (1) AT2G32710	930.254	1
		AT3G48750 (1) AT2G36010	1526.74	1
		AT3G48750 (1) AT2G38620	739.1	1
		AT3G48750 (1) AT2G44740	910.833	1
		AT3G48750 (1) AT2G45080	1082.19	1
		AT3G48750 (1) AT3G12280	3133.16	1
		AT3G48750 (1) AT3G17020	1944	1
		AT3G48750 (1) AT3G19150	1045.37	1
		AT3G48750 (1) AT3G21870	1944	1
		AT3G48750 (1) AT3G24810	1194.07	1
		AT3G48750 (1) AT3G48750	null	1
		AT3G48750 (1) AT3G49240	1944	1
		AT3G48750 (1) AT3G50070	1025.63	1
		AT3G48750 (1) AT3G54180	2366.9	1
		AT3G48750 (1) AT3G55000	1944	1
		AT3G48750 (1) AT3G60550	1778.17	1
		AT3G48750 (1) AT3G63120	802.076	1
		AT3G48750 (1) AT4G28470	1281.34	1
		AT3G48750 (1) AT4G37630	705.323	1
		AT3G48750 (1) AT5G06150	2045.26	1
		AT3G48750 (1) AT5G07450	1944	1
		AT3G48750 (1) AT5G10440	1211.19	1
		AT3G48750 (1) AT5G23540	1265.36	1
		AT3G48750 (1) AT5G25380	970.827	1
		AT3G48750 (1) AT5G27620	1069.68	1
		AT3G48750 (1) AT5G40460	1944	1
		AT3G48750 (1) AT5G43080	978.264	1
		AT3G48750 (1) AT5G48820	1067.81	1
		AT3G48750 (1) AT5G61650	910.833	1
		AT3G48750 (1) AT5G63610	637.546	1
		AT3G48750 (1) AT5G67260	935.501	1
		AT3G50630 (1) AT1G47230	31.9782	1
		AT3G50630 (1) AT3G48750	1161.39	1
		AT3G50630 (1) AT3G50070	19.104	1
		AT3G50630 (1) AT4G34160	16.6857	1
		AT3G50630 (1) AT5G27620	111.712	1
		AT3G50630 (1) AT5G65420	27.1124	1
		AT3G50630 (1) AT5G67260	25.7468	1
		AT3G51920 (1) AT1G20930	1038.79	1
		AT3G51920 (1) AT1G74740	271.134	1
		AT3G51920 (1) AT2G04890	149.733	1
		AT3G51920 (1) AT4G23650	271.134	1
		AT3G51920 (1) AT5G23260	184.622	1
		AT3G51920 (1) AT5G39670	23.0428	1
		AT3G54180 (1) AT1G14750	376.005	1
		AT3G54180 (1) AT1G15570	246.014	1
		AT3G54180 (1) AT1G16330	245.566	1
		AT3G54180 (1) AT1G18040	244.983	1
		AT3G54180 (1) AT1G20610	349.176	1
		AT3G54180 (1) AT1G20930	1421.18	1
		AT3G54180 (1) AT1G44110	234.545	1
		AT3G54180 (1) AT1G47230	210.7	1
		AT3G54180 (1) AT1G49620	202.188	1
		AT3G54180 (1) AT1G64520	331.633	1
		AT3G54180 (1) AT1G66750	177.31	1
		AT3G54180 (1) AT1G67580	827.74	1
		AT3G54180 (1) AT1G70210	195.291	1
		AT3G54180 (1) AT1G76540	133.555	1
		AT3G54180 (1) AT1G80370	227.335	1
		AT3G54180 (1) AT2G17620	655.526	1
		AT3G54180 (1) AT2G22490	201.234	1
		AT3G54180 (1) AT2G27970	242.904	1
		AT3G54180 (1) AT2G28000	1081.23	1
		AT3G54180 (1) AT2G32710	157.783	1
		AT3G54180 (1) AT2G38620	124.215	1
		AT3G54180 (1) AT3G19150	189.586	1
		AT3G54180 (1) AT3G24810	225.516	1
		AT3G54180 (1) AT3G50070	206.723	1
		AT3G54180 (1) AT3G54180	null	1
		AT3G54180 (1) AT3G63120	231.192	1
		AT3G54180 (1) AT4G03270	215.338	1
		AT3G54180 (1) AT4G28980	156.183	1
		AT3G54180 (1) AT4G37490	204.542	1
		AT3G54180 (1) AT4G37630	139.871	1
		AT3G54180 (1) AT5G06150	731.994	1
		AT3G54180 (1) AT5G10440	235.149	1
		AT3G54180 (1) AT5G11300	281.927	1
		AT3G54180 (1) AT5G25380	192.855	1
		AT3G54180 (1) AT5G27620	182.207	1
		AT3G54180 (1) AT5G43080	184.955	1
		AT3G54180 (1) AT5G48820	200.645	1
		AT3G54180 (1) AT5G63610	224.112	1
		AT3G54180 (1) AT5G65420	165.838	1
		AT3G54180 (1) AT5G67260	190.627	1
		AT4G01900 (1) AT2G21390	1309.26	1
		AT4G01900 (1) AT4G01900	null	1
		AT4G02570 (1) AT1G10230	707.219	1
		AT4G02570 (1) AT1G75950	401.015	1
		AT4G02570 (1) AT2G03160	562.206	1
		AT4G02570 (1) AT2G03170	704.219	1
		AT4G02570 (1) AT2G03190	707.219	1
		AT4G02570 (1) AT3G21860	707.219	1
		AT4G02570 (1) AT3G60010	707.219	1
		AT4G02570 (1) AT4G34210	707.219	1
		AT4G02570 (1) AT4G36800	866.641	1
		AT4G02570 (1) AT5G42190	453.53	1
		AT4G03270 (1) AT1G49620	12.9569	1
		AT4G03270 (1) AT2G23430	16.1828	1
		AT4G03270 (1) AT2G32710	19.9092	1
		AT4G03270 (1) AT3G48750	1098.48	1
		AT4G03270 (1) AT3G50630	10.4865	1
		AT4G03270 (1) AT5G48820	10.4338	1
		AT4G08455 (1) AT4G16360	1489.61	1
		AT4G09140 (1) AT5G20850	307.341	1
		AT4G09570 (1) AT3G13580	326.508	1
		AT4G09570 (1) AT4G09570	null	1
		AT4G10920 (1) AT4G10920	null	1
		AT4G11920 (1) AT1G20610	82.4161	1
		AT4G11920 (1) AT2G20000	63.6355	1
		AT4G11920 (1) AT3G48750	692.766	1
		AT4G12560 (1) AT1G10230	19.6997	1
		AT4G12560 (1) AT1G75950	638.456	1
		AT4G12560 (1) AT2G03160	97.0359	1
		AT4G12560 (1) AT2G03170	31.6997	1
		AT4G12560 (1) AT2G03190	19.6997	1
		AT4G12560 (1) AT2G20160	4	1
		AT4G12560 (1) AT3G21850	4	1
		AT4G12560 (1) AT3G21860	19.6997	1
		AT4G12560 (1) AT3G60010	19.6997	1
		AT4G12560 (1) AT4G34210	19.6997	1
		AT4G12560 (1) AT5G42190	3010.31	1
		AT4G12620 (1) AT2G37560	324.876	1
		AT4G14640 (1) AT1G20930	3274.41	1
		AT4G14640 (1) AT1G74740	998.428	1
		AT4G14640 (1) AT2G04890	163.194	1
		AT4G14640 (1) AT3G18980	9680	1
		AT4G14640 (1) AT4G23650	998.428	1
		AT4G14640 (1) AT5G39670	33.1928	1
		AT4G16360 (1) AT1G09020	198.874	1
		AT4G17750 (1) AT1G55520	320.654	1
		AT4G17750 (1) AT3G12580	528.625	1
		AT4G17750 (1) AT3G48750	1176.08	1
		AT4G17750 (1) AT4G17750	null	1
		AT4G22910 (1) AT3G48750	1131.79	1
		AT4G23650 (1) AT3G43810	344.481	1
		AT4G24540 (1) AT2G18040	693.292	1
		AT4G24540 (1) AT4G24540	null	1
		AT4G27180 (1) AT4G27180	null	1
		AT4G28190 (1) AT2G31650	1944	1
		AT4G28980 (1) AT1G47230	29.8593	1
		AT4G28980 (1) AT1G49620	15.9084	1
		AT4G28980 (1) AT1G66750	14.6214	1
		AT4G28980 (1) AT1G67580	165.539	1
		AT4G28980 (1) AT2G27960	79.8207	1
		AT4G28980 (1) AT2G27970	102.731	1
		AT4G28980 (1) AT3G12280	483.707	1
		AT4G28980 (1) AT3G48750	911.404	1
		AT4G28980 (1) AT4G28980	null	1
		AT4G28980 (1) AT5G65420	6.60783	1
		AT4G31120 (1) AT1G07660	596.058	1
		AT4G33270 (1) AT2G20000	88.0729	1
		AT4G33650 (1) AT4G33650	null	1
		AT4G34160 (1) AT2G23430	26.5216	1
		AT4G34160 (1) AT2G27970	164.265	1
		AT4G34160 (1) AT3G19150	25.9886	1
		AT4G34160 (1) AT3G48750	1087.36	1
		AT4G34210 (1) AT4G34210	null	1
		AT4G37490 (1) AT3G48750	793.469	1
		AT4G37490 (1) AT4G11920	123.1	1
		AT4G37490 (1) AT4G22910	95.2821	1
		AT4G37490 (1) AT5G13840	138.619	1
		AT4G37630 (1) AT1G20610	109.538	1
		AT4G37630 (1) AT1G47870	56.174	1
		AT4G37630 (1) AT1G76540	27.3444	1
		AT4G37630 (1) AT1G80370	40.1755	1
		AT4G37630 (1) AT2G23430	31.4726	1
		AT4G37630 (1) AT2G32710	13.6788	1
		AT4G37630 (1) AT3G19150	29.9186	1
		AT4G37630 (1) AT3G48160	60.6768	1
		AT4G37630 (1) AT3G50630	32.4152	1
		AT4G37630 (1) AT4G28980	17.6843	1
		AT4G37630 (1) AT4G35620	406.638	1
		AT4G37630 (1) AT4G37630	null	1
		AT4G37630 (1) AT5G25380	35.545	1
		AT4G37630 (1) AT5G27620	72.0568	1
		AT4G37630 (1) AT5G43080	31.3707	1
		AT4G37630 (1) AT5G48820	25.0008	1
		AT5G02820 (1) AT5G02820	null	1
		AT5G03415 (1) AT1G20610	129.583	1
		AT5G03415 (1) AT1G47870	51.6979	1
		AT5G03415 (1) AT2G27960	125.686	1
		AT5G03415 (1) AT2G36010	44.9884	1
		AT5G03415 (1) AT3G48750	883.54	1
		AT5G03415 (1) AT4G28980	49.5309	1
		AT5G03415 (1) AT5G22220	63.3665	1
		AT5G03730 (1) AT5G03730	null	1
		AT5G04470 (1) AT2G22490	40.442	1
		AT5G04470 (1) AT3G48750	1780.71	1
		AT5G04470 (1) AT5G65420	78.1882	1
		AT5G04470 (1) AT5G67260	45.8146	1
		AT5G04510 (1) AT5G04510	null	1
		AT5G06150 (1) AT4G11920	238.934	1
		AT5G06150 (1) AT4G22910	325.753	1
		AT5G06150 (1) AT5G13840	324.031	1
		AT5G10440 (1) AT1G49620	14.5441	1
		AT5G10440 (1) AT1G66750	16.1676	1
		AT5G10440 (1) AT2G32710	21.2494	1
		AT5G10440 (1) AT3G19150	13.7333	1
		AT5G10440 (1) AT3G50630	10.9479	1
		AT5G10440 (1) AT4G28980	24.7614	1
		AT5G10440 (1) AT5G48820	10.4103	1
		AT5G10480 (1) AT3G48750	1944	1
		AT5G11300 (1) AT1G20930	217.3	1
		AT5G11300 (1) AT1G66750	110.481	1
		AT5G11300 (1) AT1G73690	189.636	1
		AT5G11300 (1) AT2G38620	94.8102	1
		AT5G11300 (1) AT3G48750	1083.75	1
		AT5G11300 (1) AT5G03415	123.676	1
		AT5G11300 (1) AT5G22220	146.294	1
		AT5G11300 (1) AT5G48820	175.02	1
		AT5G13840 (1) AT1G20610	300.272	1
		AT5G13840 (1) AT1G66410	1136.82	1
		AT5G13840 (1) AT2G20000	100.901	1
		AT5G13840 (1) AT3G48750	2042.38	1
		AT5G13840 (1) AT5G21274	1172.76	1
		AT5G14750 (1) AT1G63650	656.167	1
		AT5G14750 (1) AT2G46410	2.5	1
		AT5G14750 (1) AT5G14750	null	1
		AT5G14750 (1) AT5G41315	644.167	1
		AT5G19330 (1) AT4G12620	249.484	1
		AT5G20010 (1) AT2G30060	885.15	1
		AT5G20010 (1) AT3G05040	319.278	1
		AT5G20010 (1) AT5G58590	206.246	1
		AT5G20020 (1) AT1G07140	138.266	1
		AT5G20020 (1) AT2G30060	317.408	1
		AT5G20020 (1) AT5G58590	70.7173	1
		AT5G20850 (1) AT3G19210	246.187	1
		AT5G20850 (1) AT5G20850	null	1
		AT5G21274 (1) AT1G20930	809.691	1
		AT5G21274 (1) AT1G74740	287.168	1
		AT5G21274 (1) AT2G04890	740.671	1
		AT5G21274 (1) AT3G43810	160.273	1
		AT5G21274 (1) AT3G51920	95.9775	1
		AT5G21274 (1) AT4G23650	287.168	1
		AT5G21274 (1) AT5G21274	null	1
		AT5G21274 (1) AT5G23260	486.492	1
		AT5G21274 (1) AT5G39670	174.762	1
		AT5G22220 (1) AT3G12280	376.285	1
		AT5G22220 (1) AT5G22220	null	1
		AT5G23260 (1) AT4G24540	257.718	1
		AT5G23260 (1) AT5G23260	null	1
		AT5G24520 (1) AT3G27920	4467	1
		AT5G25380 (1) AT2G38620	41.5142	1
		AT5G27620 (1) AT4G28980	79.587	1
		AT5G35550 (1) AT5G24520	1916	1
		AT5G35550 (1) AT5G35550	null	1
		AT5G35750 (1) AT2G20580	1697.08	1
		AT5G35750 (1) AT4G27130	1577.87	1
		AT5G35750 (1) AT5G35750	null	1
		AT5G35750 (1) AT5G42080	473.431	1
		AT5G39670 (1) AT1G20930	560.292	1
		AT5G39670 (1) AT1G21550	46.897	1
		AT5G39670 (1) AT1G74740	238.669	1
		AT5G39670 (1) AT4G23650	238.669	1
		AT5G41315 (1) AT2G46410	643.5	1
		AT5G41315 (1) AT3G27920	5	1
		AT5G41315 (1) AT5G24520	7338	1
		AT5G41315 (1) AT5G40330	644.167	1
		AT5G41315 (1) AT5G41315	null	1
		AT5G41315 (1) AT5G53200	643.5	1
		AT5G42080 (1) AT5G42080	null	1
		AT5G42190 (1) AT1G75950	418.4	1
		AT5G42190 (1) AT4G24540	1031.7	1
		AT5G42190 (1) AT5G42190	null	1
		AT5G42980 (1) AT1G04410	7752	1
		AT5G42980 (1) AT2G21170	2841.45	1
		AT5G42980 (1) AT4G39330	7146.54	1
		AT5G42980 (1) AT5G16710	1927.23	1
		AT5G42980 (1) AT5G26000	3622.79	1
		AT5G42980 (1) AT5G42980	null	1
		AT5G48820 (1) AT1G47230	28.7199	1
		AT5G48820 (1) AT1G70210	17.145	1
		AT5G48820 (1) AT2G22490	15.7536	1
		AT5G48820 (1) AT3G50070	15.3429	1
		AT5G48820 (1) AT4G34160	18.1994	1
		AT5G48820 (1) AT5G27620	101.685	1
		AT5G48820 (1) AT5G65420	21.7487	1
		AT5G48820 (1) AT5G67260	21.0127	1
		AT5G52470 (1) AT1G75950	1141.4	1
		AT5G53000 (1) AT1G10430	67.3604	1
		AT5G53200 (1) AT5G40330	2.5	1
		AT5G54670 (1) AT4G27180	35.7512	1
		AT5G54670 (1) AT5G54670	null	1
		AT5G55190 (1) AT1G07140	254.249	1
		AT5G55190 (1) AT2G30060	741.442	1
		AT5G55190 (1) AT5G58590	202.176	1
		AT5G55280 (1) AT5G55280	null	1
		AT5G56280 (1) AT5G56280	null	1
		AT5G58003 (1) AT4G12610	58.1631	1
		AT5G61380 (1) AT5G61380	null	1
		AT5G63610 (1) AT1G15570	104.239	1
		AT5G63610 (1) AT1G47230	100.169	1
		AT5G63610 (1) AT1G70210	101.456	1
		AT5G63610 (1) AT3G19150	92.4142	1
		AT5G63610 (1) AT3G50070	97.6127	1
		AT5G63610 (1) AT3G50630	97.9874	1
		AT5G63610 (1) AT4G34160	102.61	1
		AT5G63610 (1) AT4G37630	74.9165	1
		AT5G63610 (1) AT5G10440	108.479	1
		AT5G63610 (1) AT5G11300	164.713	1
		AT5G63610 (1) AT5G25380	93.4893	1
		AT5G63610 (1) AT5G27620	113.3	1
		AT5G63610 (1) AT5G48820	92.9736	1
		AT5G63610 (1) AT5G65420	96.3884	1
		AT5G64630 (1) AT1G65470	77.596	1
		AT5G65420 (1) AT3G48750	915.413	1
		AT5G67260 (1) AT1G20610	141.755	1
		AT5G67260 (1) AT1G76540	42.1034	1
		AT5G67260 (1) AT2G27960	119.118	1
		AT5G67260 (1) AT2G32710	14.8679	1
		AT5G67260 (1) AT5G25380	29.8739	1
		AT5G67380 (1) AT5G47080	268.869	1
		ATCG00180 (1) AT4G09570	1872.72	1
		AT1G01510 (0) AT3G13860	404.972	0
		AT1G02500 (0) AT1G02500	null	0
		AT1G02500 (0) AT1G16280	288.747	0
		AT1G02500 (0) AT2G36880	510.549	0
		AT1G02500 (0) AT3G17390	111.66	0
		AT1G02500 (0) AT4G01850	304.164	0
		AT1G02690 (0) AT1G02690	null	0
		AT1G02690 (0) AT1G65470	160.54	0
		AT1G02690 (0) AT3G06720	27.5851	0
		AT1G02690 (0) AT4G26840	478.58	0
		AT1G02690 (0) AT4G27640	190.913	0
		AT1G02690 (0) AT5G05920	588.631	0
		AT1G02690 (0) AT5G12410	1967.09	0
		AT1G02690 (0) AT5G14520	274.361	0
		AT1G02690 (0) AT5G53480	115.393	0
		AT1G02690 (0) AT5G67100	129.88	0
		AT1G02850 (0) AT1G26560	2	0
		AT1G02850 (0) AT1G45191	2	0
		AT1G02850 (0) AT1G47600	3	0
		AT1G02850 (0) AT1G51470	3	0
		AT1G02850 (0) AT1G51490	2	0
		AT1G02850 (0) AT1G52400	2	0
		AT1G02850 (0) AT1G60090	2	0
		AT1G02850 (0) AT1G61810	2	0
		AT1G02850 (0) AT1G61820	2	0
		AT1G02850 (0) AT1G66270	2	0
		AT1G02850 (0) AT1G66280	2	0
		AT1G02850 (0) AT1G75940	2	0
		AT1G02850 (0) AT2G25630	2	0
		AT1G02850 (0) AT2G44450	2	0
		AT1G02850 (0) AT2G44460	2	0
		AT1G02850 (0) AT2G44470	2	0
		AT1G02850 (0) AT2G44480	2	0
		AT1G02850 (0) AT2G44490	2	0
		AT1G02850 (0) AT3G03640	2	0
		AT1G02850 (0) AT3G09260	2	0
		AT1G02850 (0) AT3G18070	2	0
		AT1G02850 (0) AT3G18080	2	0
		AT1G02850 (0) AT3G21370	2	0
		AT1G02850 (0) AT3G60120	2	0
		AT1G02850 (0) AT3G60130	2	0
		AT1G02850 (0) AT3G60140	2	0
		AT1G02850 (0) AT3G62740	2	0
		AT1G02850 (0) AT3G62750	2	0
		AT1G02850 (0) AT4G21760	2	0
		AT1G02850 (0) AT4G22100	2	0
		AT1G02850 (0) AT4G27820	2	0
		AT1G02850 (0) AT4G27830	2	0
		AT1G02850 (0) AT5G24540	2	0
		AT1G02850 (0) AT5G24550	2	0
		AT1G02850 (0) AT5G25980	2	0
		AT1G02850 (0) AT5G26000	69.256	0
		AT1G02850 (0) AT5G28510	2	0
		AT1G02850 (0) AT5G36890	1794.74	0
		AT1G02850 (0) AT5G42260	2	0
		AT1G02850 (0) AT5G44640	2	0
		AT1G02850 (0) AT5G48375	2.04878	0
		AT1G02850 (0) AT5G54570	2	0
		AT1G03020 (0) AT1G06830	262.717	0
		AT1G03020 (0) AT2G47880	47.0853	0
		AT1G03020 (0) AT3G62930	292.676	0
		AT1G03020 (0) AT3G62950	47.0853	0
		AT1G03020 (0) AT4G15660	47.0853	0
		AT1G03020 (0) AT4G15670	47.0853	0
		AT1G03020 (0) AT4G15680	47.0853	0
		AT1G03020 (0) AT4G15690	47.0853	0
		AT1G03020 (0) AT4G15700	116.092	0
		AT1G03020 (0) AT5G18600	47.0853	0
		AT1G03020 (0) AT5G40370	327.953	0
		AT1G03020 (0) AT5G63030	170.369	0
		AT1G03190 (0) AT1G03190	null	0
		AT1G03190 (0) AT1G18040	121.818	0
		AT1G04140 (0) AT1G25360	1944	0
		AT1G04410 (0) AT1G04410	null	0
		AT1G04410 (0) AT5G43330	1940	0
		AT1G04410 (0) AT5G56720	1940	0
		AT1G04410 (0) AT5G58330	1940	0
		AT1G04730 (0) AT1G08780	65.3108	0
		AT1G04730 (0) AT1G65470	78.9519	0
		AT1G04730 (0) AT1G71440	169.061	0
		AT1G04730 (0) AT2G37560	232.326	0
		AT1G04730 (0) AT3G22480	74.5906	0
		AT1G04730 (0) AT3G25980	136.214	0
		AT1G04730 (0) AT4G05190	386.676	0
		AT1G04730 (0) AT5G23290	104.009	0
		AT1G04730 (0) AT5G49510	92.194	0
		AT1G04730 (0) AT5G63960	181.382	0
		AT1G04730 (0) AT5G67100	162.507	0
		AT1G04750 (0) AT1G02500	376.814	0
		AT1G04750 (0) AT1G04750	null	0
		AT1G04820 (0) AT1G03190	190.041	0
		AT1G04820 (0) AT1G20010	127.08	0
		AT1G04820 (0) AT1G77720	286.846	0
		AT1G04820 (0) AT2G35630	217.673	0
		AT1G04820 (0) AT3G22480	142.818	0
		AT1G04820 (0) AT4G05190	603.357	0
		AT1G04820 (0) AT4G14960	124.816	0
		AT1G04820 (0) AT5G49510	167.239	0
		AT1G04820 (0) AT5G62700	495.862	0
		AT1G05180 (0) AT1G04750	108.863	0
		AT1G05180 (0) AT4G26840	522.916	0
		AT1G05990 (0) AT1G12310	133.544	0
		AT1G05990 (0) AT1G18530	10.3418	0
		AT1G05990 (0) AT1G21550	2.48741	0
		AT1G05990 (0) AT1G32250	2	0
		AT1G05990 (0) AT1G62820	350.223	0
		AT1G05990 (0) AT1G66400	10.3418	0
		AT1G05990 (0) AT1G66410	261.217	0
		AT1G05990 (0) AT1G73630	2	0
		AT1G05990 (0) AT1G76640	2.07407	0
		AT1G05990 (0) AT1G76650	2.14815	0
		AT1G05990 (0) AT2G27030	67.2773	0
		AT1G05990 (0) AT2G36180	2	0
		AT1G05990 (0) AT2G41110	2	0
		AT1G05990 (0) AT3G03000	38.7153	0
		AT1G05990 (0) AT3G03400	2	0
		AT1G05990 (0) AT3G03410	2	0
		AT1G05990 (0) AT3G07490	2	0
		AT1G05990 (0) AT3G22930	2	0
		AT1G05990 (0) AT3G25600	2	0
		AT1G05990 (0) AT3G43810	630.339	0
		AT1G05990 (0) AT3G50360	262.931	0
		AT1G05990 (0) AT3G51920	35.6066	0
		AT1G05990 (0) AT3G56800	2	0
		AT1G05990 (0) AT4G03290	2	0
		AT1G05990 (0) AT4G12860	2	0
		AT1G05990 (0) AT4G14640	42.4499	0
		AT1G05990 (0) AT4G37010	2	0
		AT1G05990 (0) AT5G17470	2	0
		AT1G05990 (0) AT5G21274	198.143	0
		AT1G05990 (0) AT5G37770	2	0
		AT1G05990 (0) AT5G37780	2	0
		AT1G05990 (0) AT5G49480	2	0
		AT1G06530 (0) AT1G12550	1799.42	0
		AT1G06530 (0) AT1G63230	2	0
		AT1G06530 (0) AT2G47470	142.583	0
		AT1G06830 (0) AT2G47880	459.157	0
		AT1G06830 (0) AT3G62930	124.297	0
		AT1G06830 (0) AT3G62950	459.157	0
		AT1G06830 (0) AT4G15660	459.157	0
		AT1G06830 (0) AT4G15670	459.157	0
		AT1G06830 (0) AT4G15680	459.157	0
		AT1G06830 (0) AT4G15690	459.157	0
		AT1G06830 (0) AT4G15700	96.3996	0
		AT1G06830 (0) AT5G18600	459.157	0
		AT1G06830 (0) AT5G40370	90.0674	0
		AT1G06830 (0) AT5G63030	194.482	0
		AT1G07030 (0) AT2G30160	403.93	0
		AT1G07030 (0) AT5G48180	84.2866	0
		AT1G07140 (0) AT1G02690	385.617	0
		AT1G07180 (0) AT1G03930	499.256	0
		AT1G07180 (0) AT1G04750	359.285	0
		AT1G07180 (0) AT1G07180	null	0
		AT1G07180 (0) AT2G20800	352.043	0
		AT1G07180 (0) AT2G29990	768.443	0
		AT1G07180 (0) AT4G21490	154.02	0
		AT1G07180 (0) AT4G28220	182.807	0
		AT1G07270 (0) AT1G04730	132.952	0
		AT1G07270 (0) AT1G07270	null	0
		AT1G07270 (0) AT1G47210	165.141	0
		AT1G07270 (0) AT2G29570	612.143	0
		AT1G07270 (0) AT2G37560	207.296	0
		AT1G07270 (0) AT5G46280	142.541	0
		AT1G07660 (0) AT1G03930	235.954	0
		AT1G07660 (0) AT3G46320	72.0982	0
		AT1G07830 (0) AT1G05190	153.337	0
		AT1G07830 (0) AT3G17465	126.813	0
		AT1G07830 (0) AT5G64670	127.491	0
		AT1G08780 (0) AT1G04820	130.611	0
		AT1G08780 (0) AT1G05910	155.058	0
		AT1G08780 (0) AT1G71440	74.4404	0
		AT1G08780 (0) AT3G22480	32.0897	0
		AT1G08780 (0) AT3G25980	136.351	0
		AT1G08780 (0) AT4G05190	206.876	0
		AT1G08780 (0) AT5G23290	41.1821	0
		AT1G08780 (0) AT5G49510	22.6892	0
		AT1G09020 (0) AT1G08780	163.212	0
		AT1G09460 (0) AT1G03930	216.258	0
		AT1G10090 (0) AT1G04750	143.974	0
		AT1G10090 (0) AT1G07180	138.6	0
		AT1G10230 (0) AT1G75950	227.498	0
		AT1G10230 (0) AT2G03160	32.6612	0
		AT1G10230 (0) AT2G03170	5	0
		AT1G10230 (0) AT2G03190	2	0
		AT1G10230 (0) AT2G20160	9.84984	0
		AT1G10230 (0) AT3G21850	9.84984	0
		AT1G10230 (0) AT3G21860	2	0
		AT1G10230 (0) AT3G60010	2	0
		AT1G10230 (0) AT4G34210	2	0
		AT1G10230 (0) AT5G42190	987.022	0
		AT1G10430 (0) AT1G50370	290.158	0
		AT1G10430 (0) AT1G69960	44.73	0
		AT1G10430 (0) AT2G42500	57.9718	0
		AT1G10430 (0) AT3G19980	343.322	0
		AT1G10430 (0) AT4G26720	147.07	0
		AT1G10430 (0) AT5G55260	79.873	0
		AT1G11510 (0) AT1G04750	134.563	0
		AT1G11510 (0) AT1G10090	58.4342	0
		AT1G12270 (0) AT1G18040	255.662	0
		AT1G12270 (0) AT1G18610	133.102	0
		AT1G12270 (0) AT1G77720	214.522	0
		AT1G12270 (0) AT3G13860	333.334	0
		AT1G12270 (0) AT4G05040	624.915	0
		AT1G12270 (0) AT5G52640	1504.32	0
		AT1G12310 (0) AT1G18530	165.928	0
		AT1G12310 (0) AT1G21550	133.694	0
		AT1G12310 (0) AT1G32250	133.544	0
		AT1G12310 (0) AT1G62820	163.558	0
		AT1G12310 (0) AT1G66400	165.928	0
		AT1G12310 (0) AT1G66410	92.8502	0
		AT1G12310 (0) AT1G73630	133.544	0
		AT1G12310 (0) AT1G76640	133.61	0
		AT1G12310 (0) AT1G76650	133.677	0
		AT1G12310 (0) AT2G27030	112.827	0
		AT1G12310 (0) AT2G36180	133.544	0
		AT1G12310 (0) AT2G41110	133.544	0
		AT1G12310 (0) AT3G03000	105.574	0
		AT1G12310 (0) AT3G03400	133.544	0
		AT1G12310 (0) AT3G03410	133.544	0
		AT1G12310 (0) AT3G07490	133.544	0
		AT1G12310 (0) AT3G22930	133.544	0
		AT1G12310 (0) AT3G25600	133.544	0
		AT1G12310 (0) AT3G43810	321.307	0
		AT1G12310 (0) AT3G50360	199.446	0
		AT1G12310 (0) AT3G51920	91.9682	0
		AT1G12310 (0) AT3G56800	133.544	0
		AT1G12310 (0) AT4G03290	133.544	0
		AT1G12310 (0) AT4G12860	133.544	0
		AT1G12310 (0) AT4G14640	460.619	0
		AT1G12310 (0) AT4G37010	133.544	0
		AT1G12310 (0) AT5G17470	133.544	0
		AT1G12310 (0) AT5G21274	108.385	0
		AT1G12310 (0) AT5G37770	133.544	0
		AT1G12310 (0) AT5G37780	133.544	0
		AT1G12310 (0) AT5G49480	133.544	0
		AT1G12550 (0) AT1G63230	1799.42	0
		AT1G12550 (0) AT1G68010	694.404	0
		AT1G12550 (0) AT1G79870	778.113	0
		AT1G12550 (0) AT2G45630	487.764	0
		AT1G12550 (0) AT2G47470	605.558	0
		AT1G12900 (0) AT1G04750	297.799	0
		AT1G12900 (0) AT1G06830	433.246	0
		AT1G12900 (0) AT1G07660	192.716	0
		AT1G12900 (0) AT1G79530	586.136	0
		AT1G13320 (0) AT1G10430	257.502	0
		AT1G13320 (0) AT3G25800	157.255	0
		AT1G13460 (0) AT1G07270	177.141	0
		AT1G13460 (0) AT1G10430	118.974	0
		AT1G13460 (0) AT1G13320	362.618	0
		AT1G13460 (0) AT3G26020	54.8961	0
		AT1G13580 (0) AT1G04750	155.593	0
		AT1G13580 (0) AT1G13580	null	0
		AT1G13950 (0) AT1G26630	107.207	0
		AT1G13950 (0) AT1G69410	832.33	0
		AT1G14400 (0) AT1G03190	143.789	0
		AT1G14400 (0) AT1G04730	155.199	0
		AT1G14400 (0) AT1G14400	null	0
		AT1G14400 (0) AT2G02760	37.2083	0
		AT1G14400 (0) AT2G16740	871.061	0
		AT1G14400 (0) AT2G44580	161.219	0
		AT1G14400 (0) AT3G01090	262.075	0
		AT1G14400 (0) AT4G27960	342.082	0
		AT1G14620 (0) AT1G05190	48.8627	0
		AT1G14620 (0) AT1G07830	153.873	0
		AT1G14620 (0) AT3G17465	62.9918	0
		AT1G14620 (0) AT5G64670	93.4729	0
		AT1G14690 (0) AT1G04730	152.578	0
		AT1G14690 (0) AT1G08780	82.9407	0
		AT1G15570 (0) AT5G25380	19.9434	0
		AT1G16030 (0) AT1G02690	178.912	0
		AT1G16030 (0) AT1G12270	409.644	0
		AT1G16030 (0) AT1G16030	null	0
		AT1G16030 (0) AT3G12580	259.863	0
		AT1G16240 (0) AT1G07660	189.113	0
		AT1G16240 (0) AT1G12900	114.672	0
		AT1G16240 (0) AT1G13950	223.36	0
		AT1G16240 (0) AT1G16240	null	0
		AT1G16280 (0) AT1G54270	223.605	0
		AT1G16280 (0) AT3G02530	289.803	0
		AT1G16280 (0) AT3G09630	270.684	0
		AT1G16280 (0) AT3G10050	375.218	0
		AT1G16280 (0) AT3G13920	219.812	0
		AT1G16330 (0) AT1G08780	133.801	0
		AT1G16330 (0) AT3G22480	138.774	0
		AT1G16330 (0) AT5G16040	387.819	0
		AT1G16330 (0) AT5G49510	143.431	0
		AT1G16590 (0) AT1G16590	null	0
		AT1G16970 (0) AT1G07660	287.64	0
		AT1G16970 (0) AT3G25980	211.333	0
		AT1G17180 (0) AT2G02390	1944	0
		AT1G17720 (0) AT1G07270	227.599	0
		AT1G17720 (0) AT1G07660	491.059	0
		AT1G17720 (0) AT1G10430	234.713	0
		AT1G17720 (0) AT1G13320	300.179	0
		AT1G18040 (0) AT1G66750	80.6832	0
		AT1G18040 (0) AT1G73820	127.436	0
		AT1G18040 (0) AT2G43790	79.7509	0
		AT1G18040 (0) AT2G46070	606.083	0
		AT1G18040 (0) AT4G01370	506.018	0
		AT1G18530 (0) AT1G21550	11.2865	0
		AT1G18530 (0) AT1G32250	10.3418	0
		AT1G18530 (0) AT1G62820	353.906	0
		AT1G18530 (0) AT1G66400	2	0
		AT1G18530 (0) AT1G66410	299.62	0
		AT1G18530 (0) AT1G73630	9.96169	0
		AT1G18530 (0) AT1G76640	10.4159	0
		AT1G18530 (0) AT1G76650	10.4899	0
		AT1G18530 (0) AT2G27030	81.9602	0
		AT1G18530 (0) AT2G36180	10.3418	0
		AT1G18530 (0) AT2G41110	10.3418	0
		AT1G18530 (0) AT2G47110	414.426	0
		AT1G18530 (0) AT3G03000	58.8906	0
		AT1G18530 (0) AT3G03400	10.3418	0
		AT1G18530 (0) AT3G03410	10.3418	0
		AT1G18530 (0) AT3G07490	10.3418	0
		AT1G18530 (0) AT3G22930	10.3418	0
		AT1G18530 (0) AT3G25600	10.3418	0
		AT1G18530 (0) AT3G43810	729.727	0
		AT1G18530 (0) AT3G50360	287.95	0
		AT1G18530 (0) AT3G51920	48.8878	0
		AT1G18530 (0) AT3G56800	10.3418	0
		AT1G18530 (0) AT3G62250	409.197	0
		AT1G18530 (0) AT4G03290	10.3418	0
		AT1G18530 (0) AT4G12860	10.3418	0
		AT1G18530 (0) AT4G14640	88.577	0
		AT1G18530 (0) AT4G37010	10.3418	0
		AT1G18530 (0) AT5G17470	9.96169	0
		AT1G18530 (0) AT5G21274	246.593	0
		AT1G18530 (0) AT5G37770	10.3418	0
		AT1G18530 (0) AT5G37780	10.3418	0
		AT1G18530 (0) AT5G49480	10.3418	0
		AT1G18540 (0) AT1G72440	146.891	0
		AT1G18540 (0) AT1G74060	37.6049	0
		AT1G18610 (0) AT1G18610	null	0
		AT1G18610 (0) AT4G05040	473.001	0
		AT1G19570 (0) AT5G16710	1942	0
		AT1G19570 (0) AT5G36270	2	0
		AT1G20010 (0) AT1G07660	498.322	0
		AT1G20010 (0) AT1G13460	179.217	0
		AT1G20010 (0) AT2G36200	102.449	0
		AT1G20010 (0) AT4G05190	244.701	0
		AT1G20010 (0) AT5G12250	41.1359	0
		AT1G20010 (0) AT5G62700	271.146	0
		AT1G20200 (0) AT1G64520	30.2272	0
		AT1G20200 (0) AT1G75990	6.30292	0
		AT1G20200 (0) AT2G20580	88.7312	0
		AT1G20200 (0) AT3G22630	56.9631	0
		AT1G20200 (0) AT5G23540	90.9399	0
		AT1G20610 (0) AT1G07270	147.918	0
		AT1G20610 (0) AT1G08780	122.047	0
		AT1G20610 (0) AT1G14400	208.099	0
		AT1G20610 (0) AT2G17620	243.567	0
		AT1G20610 (0) AT4G35620	202.522	0
		AT1G20760 (0) AT1G03930	325.346	0
		AT1G20760 (0) AT1G07270	643.895	0
		AT1G20760 (0) AT1G18540	142.949	0
		AT1G20760 (0) AT1G20760	null	0
		AT1G20930 (0) AT1G66750	181.762	0
		AT1G20930 (0) AT1G76540	214.206	0
		AT1G20930 (0) AT2G38620	214.351	0
		AT1G20970 (0) AT1G03930	239.572	0
		AT1G20970 (0) AT1G04820	328.134	0
		AT1G20970 (0) AT1G13950	181.783	0
		AT1G20970 (0) AT1G20970	null	0
		AT1G21370 (0) AT1G04750	122.418	0
		AT1G21370 (0) AT1G13580	118.291	0
		AT1G21550 (0) AT1G32250	2.48741	0
		AT1G21550 (0) AT1G62820	351.769	0
		AT1G21550 (0) AT1G66400	11.2865	0
		AT1G21550 (0) AT1G66410	255.715	0
		AT1G21550 (0) AT1G73630	2.4823	0
		AT1G21550 (0) AT1G76640	2.41333	0
		AT1G21550 (0) AT2G27030	67.3764	0
		AT1G21550 (0) AT2G36180	2.48741	0
		AT1G21550 (0) AT2G41110	2.48741	0
		AT1G21550 (0) AT3G03000	38.726	0
		AT1G21550 (0) AT3G03400	2.48741	0
		AT1G21550 (0) AT3G03410	2.48741	0
		AT1G21550 (0) AT3G07490	2.48741	0
		AT1G21550 (0) AT3G22930	2.48741	0
		AT1G21550 (0) AT3G25600	2.48741	0
		AT1G21550 (0) AT3G43810	623.111	0
		AT1G21550 (0) AT3G50360	265.537	0
		AT1G21550 (0) AT3G51920	32.105	0
		AT1G21550 (0) AT3G56800	2.48741	0
		AT1G21550 (0) AT4G03290	2.48741	0
		AT1G21550 (0) AT4G12860	2.48741	0
		AT1G21550 (0) AT4G14640	39.0283	0
		AT1G21550 (0) AT4G37010	2.48741	0
		AT1G21550 (0) AT5G17470	2.4823	0
		AT1G21550 (0) AT5G21274	192.436	0
		AT1G21550 (0) AT5G37770	2.48741	0
		AT1G21550 (0) AT5G37780	2.48741	0
		AT1G21550 (0) AT5G49480	2.48741	0
		AT1G21640 (0) AT1G04750	256.183	0
		AT1G21640 (0) AT1G18540	74.3888	0
		AT1G21640 (0) AT1G20760	102.95	0
		AT1G21700 (0) AT1G03190	424	0
		AT1G21700 (0) AT1G03930	259.346	0
		AT1G21700 (0) AT1G04750	239.264	0
		AT1G21700 (0) AT1G05180	127.081	0
		AT1G21700 (0) AT1G07830	540.252	0
		AT1G21700 (0) AT1G11510	182.577	0
		AT1G21700 (0) AT1G21640	274.237	0
		AT1G23190 (0) AT1G16280	234.722	0
		AT1G23190 (0) AT1G23190	null	0
		AT1G23460 (0) AT1G04750	90.5623	0
		AT1G23460 (0) AT1G21700	177.694	0
		AT1G23740 (0) AT1G07180	210.514	0
		AT1G24735 (0) AT1G67980	2	0
		AT1G24735 (0) AT1G67990	2	0
		AT1G24735 (0) AT4G26220	2	0
		AT1G24735 (0) AT4G34050	1938	0
		AT1G25155 (0) AT1G04750	108.352	0
		AT1G25155 (0) AT1G04820	683.687	0
		AT1G25155 (0) AT1G11510	57.8999	0
		AT1G25155 (0) AT1G12900	222.746	0
		AT1G25155 (0) AT1G13580	124.497	0
		AT1G25155 (0) AT1G16240	157.728	0
		AT1G25155 (0) AT1G21370	64.3625	0
		AT1G25155 (0) AT1G21700	291.426	0
		AT1G25155 (0) AT1G23460	67.5787	0
		AT1G25260 (0) AT1G25260	null	0
		AT1G25260 (0) AT2G18220	211.564	0
		AT1G25260 (0) AT2G40360	248.565	0
		AT1G25260 (0) AT2G44860	144.885	0
		AT1G25260 (0) AT4G26600	160.757	0
		AT1G25260 (0) AT5G14520	170.528	0
		AT1G25260 (0) AT5G15550	129.004	0
		AT1G25260 (0) AT5G55920	419.743	0
		AT1G25280 (0) AT1G43640	1942	0
		AT1G25280 (0) AT1G76900	1942	0
		AT1G25360 (0) AT2G22740	2105.14	0
		AT1G25360 (0) AT4G05190	5920.42	0
		AT1G26160 (0) AT1G02500	145.215	0
		AT1G26160 (0) AT1G16030	291.511	0
		AT1G26160 (0) AT1G23190	372.61	0
		AT1G26160 (0) AT1G23460	140.587	0
		AT1G26160 (0) AT1G26160	null	0
		AT1G26230 (0) AT1G55490	2	0
		AT1G26230 (0) AT2G28000	213.306	0
		AT1G26230 (0) AT2G33210	734.69	0
		AT1G26230 (0) AT3G13470	2	0
		AT1G26230 (0) AT3G13860	235.328	0
		AT1G26230 (0) AT3G23990	754.675	0
		AT1G26230 (0) AT5G18820	2	0
		AT1G26230 (0) AT5G56500	2	0
		AT1G26560 (0) AT1G45191	2	0
		AT1G26560 (0) AT1G47600	3	0
		AT1G26560 (0) AT1G51470	3	0
		AT1G26560 (0) AT1G51490	2	0
		AT1G26560 (0) AT1G52400	2	0
		AT1G26560 (0) AT1G60090	2	0
		AT1G26560 (0) AT1G61810	2	0
		AT1G26560 (0) AT1G61820	2	0
		AT1G26560 (0) AT1G66270	2	0
		AT1G26560 (0) AT1G66280	2	0
		AT1G26560 (0) AT1G75940	2	0
		AT1G26560 (0) AT2G25630	2	0
		AT1G26560 (0) AT2G44450	2	0
		AT1G26560 (0) AT2G44460	2	0
		AT1G26560 (0) AT2G44470	2	0
		AT1G26560 (0) AT2G44480	2	0
		AT1G26560 (0) AT2G44490	2	0
		AT1G26560 (0) AT3G03640	2	0
		AT1G26560 (0) AT3G09260	2	0
		AT1G26560 (0) AT3G18070	2	0
		AT1G26560 (0) AT3G18080	2	0
		AT1G26560 (0) AT3G21370	2	0
		AT1G26560 (0) AT3G60120	2	0
		AT1G26560 (0) AT3G60130	2	0
		AT1G26560 (0) AT3G60140	2	0
		AT1G26560 (0) AT3G62740	2	0
		AT1G26560 (0) AT3G62750	2	0
		AT1G26560 (0) AT4G21760	2	0
		AT1G26560 (0) AT4G22100	2	0
		AT1G26560 (0) AT4G27820	2	0
		AT1G26560 (0) AT4G27830	2	0
		AT1G26560 (0) AT5G24540	2	0
		AT1G26560 (0) AT5G24550	2	0
		AT1G26560 (0) AT5G25980	2	0
		AT1G26560 (0) AT5G26000	69.256	0
		AT1G26560 (0) AT5G28510	2	0
		AT1G26560 (0) AT5G36890	1794.74	0
		AT1G26560 (0) AT5G42260	2	0
		AT1G26560 (0) AT5G44640	2	0
		AT1G26560 (0) AT5G48375	2.04878	0
		AT1G26560 (0) AT5G54570	2	0
		AT1G26630 (0) AT1G69410	685.686	0
		AT1G26830 (0) AT1G11980	228.289	0
		AT1G26830 (0) AT1G16330	399.327	0
		AT1G26830 (0) AT1G69670	140.087	0
		AT1G27040 (0) AT1G07180	268.719	0
		AT1G27040 (0) AT1G21700	261.137	0
		AT1G27040 (0) AT1G25155	121.826	0
		AT1G27040 (0) AT3G53960	230.948	0
		AT1G27080 (0) AT1G25155	140.336	0
		AT1G27310 (0) AT1G27970	273.677	0
		AT1G27310 (0) AT5G55190	215.189	0
		AT1G27730 (0) AT1G12550	1944	0
		AT1G27970 (0) AT1G03020	1140.55	0
		AT1G27970 (0) AT1G13320	136.277	0
		AT1G27970 (0) AT1G27970	null	0
		AT1G27970 (0) AT5G20020	193.988	0
		AT1G28060 (0) AT1G25280	500.407	0
		AT1G28060 (0) AT1G28060	null	0
		AT1G28060 (0) AT1G50920	1002.37	0
		AT1G28460 (0) AT1G04750	191.011	0
		AT1G28460 (0) AT1G05180	106.579	0
		AT1G28460 (0) AT1G13580	131.997	0
		AT1G29800 (0) AT1G02500	239.527	0
		AT1G29960 (0) AT1G02500	201.284	0
		AT1G29960 (0) AT1G16240	181.791	0
		AT1G29990 (0) AT1G04730	77.8287	0
		AT1G29990 (0) AT1G04820	149.302	0
		AT1G29990 (0) AT1G05910	146.834	0
		AT1G29990 (0) AT1G08780	28.3335	0
		AT1G29990 (0) AT1G14690	93.905	0
		AT1G29990 (0) AT1G16030	323.872	0
		AT1G29990 (0) AT1G16330	145.417	0
		AT1G29990 (0) AT1G20010	120.253	0
		AT1G29990 (0) AT1G20610	142.638	0
		AT1G29990 (0) AT3G22480	46.8111	0
		AT1G29990 (0) AT3G25980	177.607	0
		AT1G29990 (0) AT4G05190	239.542	0
		AT1G29990 (0) AT5G23290	56.877	0
		AT1G29990 (0) AT5G49510	37.0139	0
		AT1G30820 (0) AT1G04820	295.909	0
		AT1G30820 (0) AT1G30820	null	0
		AT1G30820 (0) AT1G54270	272.449	0
		AT1G30820 (0) AT2G34890	224.131	0
		AT1G31170 (0) AT1G05180	125.731	0
		AT1G31170 (0) AT1G21370	108.416	0
		AT1G32250 (0) AT1G62820	350.223	0
		AT1G32250 (0) AT1G66400	10.3418	0
		AT1G32250 (0) AT1G66410	261.217	0
		AT1G32250 (0) AT1G73630	2	0
		AT1G32250 (0) AT1G76640	2.07407	0
		AT1G32250 (0) AT1G76650	2.14815	0
		AT1G32250 (0) AT2G27030	67.2773	0
		AT1G32250 (0) AT2G36180	2	0
		AT1G32250 (0) AT2G41110	2	0
		AT1G32250 (0) AT3G03000	38.7153	0
		AT1G32250 (0) AT3G03400	2	0
		AT1G32250 (0) AT3G03410	2	0
		AT1G32250 (0) AT3G07490	2	0
		AT1G32250 (0) AT3G22930	2	0
		AT1G32250 (0) AT3G25600	2	0
		AT1G32250 (0) AT3G43810	630.339	0
		AT1G32250 (0) AT3G50360	262.931	0
		AT1G32250 (0) AT3G51920	35.6066	0
		AT1G32250 (0) AT3G56800	2	0
		AT1G32250 (0) AT4G03290	2	0
		AT1G32250 (0) AT4G12860	2	0
		AT1G32250 (0) AT4G14640	42.4499	0
		AT1G32250 (0) AT4G37010	2	0
		AT1G32250 (0) AT5G17470	2	0
		AT1G32250 (0) AT5G21274	198.143	0
		AT1G32250 (0) AT5G37770	2	0
		AT1G32250 (0) AT5G37780	2	0
		AT1G32250 (0) AT5G49480	2	0
		AT1G32490 (0) AT1G20610	1480.13	0
		AT1G32610 (0) AT1G13180	233.864	0
		AT1G32610 (0) AT1G20760	491.834	0
		AT1G32610 (0) AT1G32610	null	0
		AT1G32750 (0) AT1G27720	605.937	0
		AT1G32750 (0) AT1G32750	null	0
		AT1G32990 (0) AT1G24240	34.9241	0
		AT1G33120 (0) AT1G55520	486.755	0
		AT1G33120 (0) AT4G10450	243.261	0
		AT1G34460 (0) AT1G07180	227.076	0
		AT1G34460 (0) AT1G11260	76.6624	0
		AT1G34460 (0) AT1G21370	181.911	0
		AT1G34580 (0) AT1G02500	459.341	0
		AT1G34580 (0) AT1G04750	156.897	0
		AT1G34580 (0) AT1G05180	190.764	0
		AT1G34580 (0) AT1G06830	1354.76	0
		AT1G34580 (0) AT1G07180	416.223	0
		AT1G34580 (0) AT1G07660	445.748	0
		AT1G34580 (0) AT1G12900	351.378	0
		AT1G34580 (0) AT1G13320	390.86	0
		AT1G34580 (0) AT1G16240	226.94	0
		AT1G34580 (0) AT1G25155	193.052	0
		AT1G34580 (0) AT1G26160	327.907	0
		AT1G34580 (0) AT1G34580	null	0
		AT1G35350 (0) AT1G04750	92.9117	0
		AT1G35350 (0) AT1G11510	32.0642	0
		AT1G35350 (0) AT1G21370	42.1338	0
		AT1G35350 (0) AT1G21700	144.831	0
		AT1G35350 (0) AT1G25155	43.6661	0
		AT1G35670 (0) AT1G50700	2	0
		AT1G35670 (0) AT1G61950	9.11962	0
		AT1G35670 (0) AT1G74740	46.1479	0
		AT1G35670 (0) AT2G17890	2	0
		AT1G35670 (0) AT2G41860	28.9533	0
		AT1G35670 (0) AT3G51850	2	0
		AT1G35670 (0) AT3G57530	153.342	0
		AT1G35670 (0) AT4G04695	285.372	0
		AT1G35670 (0) AT4G04700	403.557	0
		AT1G35670 (0) AT4G04720	199.714	0
		AT1G35670 (0) AT4G09570	210.944	0
		AT1G35670 (0) AT4G23650	46.1479	0
		AT1G35670 (0) AT4G36070	130.817	0
		AT1G35670 (0) AT5G12180	2	0
		AT1G35670 (0) AT5G12480	259.688	0
		AT1G35670 (0) AT5G19360	171.536	0
		AT1G35670 (0) AT5G19450	53.9064	0
		AT1G35670 (0) AT5G23580	38.6186	0
		AT1G35670 (0) AT5G66210	28.9533	0
		AT1G43080 (0) AT1G10600	18.1256	0
		AT1G43640 (0) AT1G76900	2	0
		AT1G44120 (0) AT1G17720	228.989	0
		AT1G45145 (0) AT1G07180	441.287	0
		AT1G45145 (0) AT1G21700	407.381	0
		AT1G45145 (0) AT1G28460	108.181	0
		AT1G45145 (0) AT5G42980	3432.15	0
		AT1G45191 (0) AT1G47600	3	0
		AT1G45191 (0) AT1G51470	3	0
		AT1G45191 (0) AT1G51490	2	0
		AT1G45191 (0) AT1G52400	2	0
		AT1G45191 (0) AT1G60090	2	0
		AT1G45191 (0) AT1G61810	2	0
		AT1G45191 (0) AT1G61820	2	0
		AT1G45191 (0) AT1G66270	2	0
		AT1G45191 (0) AT1G66280	2	0
		AT1G45191 (0) AT1G75940	2	0
		AT1G45191 (0) AT2G25630	2	0
		AT1G45191 (0) AT2G44450	2	0
		AT1G45191 (0) AT2G44460	2	0
		AT1G45191 (0) AT2G44470	2	0
		AT1G45191 (0) AT2G44480	2	0
		AT1G45191 (0) AT2G44490	2	0
		AT1G45191 (0) AT3G03640	2	0
		AT1G45191 (0) AT3G09260	2	0
		AT1G45191 (0) AT3G18070	2	0
		AT1G45191 (0) AT3G18080	2	0
		AT1G45191 (0) AT3G21370	2	0
		AT1G45191 (0) AT3G60120	2	0
		AT1G45191 (0) AT3G60130	2	0
		AT1G45191 (0) AT3G60140	2	0
		AT1G45191 (0) AT3G62740	2	0
		AT1G45191 (0) AT3G62750	2	0
		AT1G45191 (0) AT4G21760	2	0
		AT1G45191 (0) AT4G22100	2	0
		AT1G45191 (0) AT4G27820	2	0
		AT1G45191 (0) AT4G27830	2	0
		AT1G45191 (0) AT5G24540	2	0
		AT1G45191 (0) AT5G24550	2	0
		AT1G45191 (0) AT5G25980	2	0
		AT1G45191 (0) AT5G26000	69.256	0
		AT1G45191 (0) AT5G28510	2	0
		AT1G45191 (0) AT5G36890	1794.74	0
		AT1G45191 (0) AT5G42260	2	0
		AT1G45191 (0) AT5G44640	2	0
		AT1G45191 (0) AT5G48375	2.04878	0
		AT1G45191 (0) AT5G54570	2	0
		AT1G47210 (0) AT1G47230	89.6184	0
		AT1G47210 (0) AT3G12280	373.251	0
		AT1G47230 (0) AT5G06150	371.069	0
		AT1G47230 (0) AT5G25380	37.9893	0
		AT1G47230 (0) AT5G43080	55.9088	0
		AT1G47600 (0) AT1G51470	2	0
		AT1G47600 (0) AT1G51490	3	0
		AT1G47600 (0) AT1G52400	3	0
		AT1G47600 (0) AT1G60090	3	0
		AT1G47600 (0) AT1G61810	3	0
		AT1G47600 (0) AT1G61820	3	0
		AT1G47600 (0) AT1G66270	3	0
		AT1G47600 (0) AT1G66280	3	0
		AT1G47600 (0) AT1G73720	972	0
		AT1G47600 (0) AT1G75940	3	0
		AT1G47600 (0) AT2G25630	3	0
		AT1G47600 (0) AT2G44450	3	0
		AT1G47600 (0) AT2G44460	3	0
		AT1G47600 (0) AT2G44470	3	0
		AT1G47600 (0) AT2G44480	3	0
		AT1G47600 (0) AT2G44490	3	0
		AT1G47600 (0) AT3G03640	3	0
		AT1G47600 (0) AT3G09260	3	0
		AT1G47600 (0) AT3G18070	3	0
		AT1G47600 (0) AT3G18080	3	0
		AT1G47600 (0) AT3G21370	3	0
		AT1G47600 (0) AT3G60120	3	0
		AT1G47600 (0) AT3G60130	3	0
		AT1G47600 (0) AT3G60140	3	0
		AT1G47600 (0) AT3G62740	3	0
		AT1G47600 (0) AT3G62750	3	0
		AT1G47600 (0) AT4G21760	3	0
		AT1G47600 (0) AT4G22100	3	0
		AT1G47600 (0) AT4G27820	3	0
		AT1G47600 (0) AT4G27830	3	0
		AT1G47600 (0) AT5G24540	3	0
		AT1G47600 (0) AT5G24550	3	0
		AT1G47600 (0) AT5G25980	3	0
		AT1G47600 (0) AT5G26000	103.884	0
		AT1G47600 (0) AT5G28510	3	0
		AT1G47600 (0) AT5G36890	2692.12	0
		AT1G47600 (0) AT5G42260	3	0
		AT1G47600 (0) AT5G44640	3	0
		AT1G47600 (0) AT5G48375	3.04878	0
		AT1G47600 (0) AT5G54570	3	0
		AT1G47800 (0) AT2G31470	1936	0
		AT1G47830 (0) AT1G04750	79.7167	0
		AT1G47830 (0) AT1G05180	74.7386	0
		AT1G47830 (0) AT1G11510	66.1532	0
		AT1G47830 (0) AT1G13580	120.903	0
		AT1G47830 (0) AT1G21370	67.3545	0
		AT1G47830 (0) AT1G21700	160.735	0
		AT1G47830 (0) AT1G25155	83.4602	0
		AT1G47830 (0) AT1G27040	101.159	0
		AT1G47830 (0) AT1G35350	46.5656	0
		AT1G47830 (0) AT1G47830	null	0
		AT1G48860 (0) AT1G04750	111.078	0
		AT1G48860 (0) AT1G04820	384.361	0
		AT1G48860 (0) AT1G21700	148.06	0
		AT1G48860 (0) AT1G25155	84.0261	0
		AT1G48860 (0) AT1G35350	54.1294	0
		AT1G49760 (0) AT1G01510	308.169	0
		AT1G49760 (0) AT1G16800	141.221	0
		AT1G49760 (0) AT1G49760	null	0
		AT1G49760 (0) AT4G26600	279.201	0
		AT1G50030 (0) AT1G08840	233.601	0
		AT1G50030 (0) AT1G09460	178.036	0
		AT1G50030 (0) AT1G50030	null	0
		AT1G50060 (0) AT1G07180	206.545	0
		AT1G50060 (0) AT1G23740	91.7774	0
		AT1G50060 (0) AT1G34580	639.168	0
		AT1G50370 (0) AT1G02500	409.892	0
		AT1G50370 (0) AT1G03930	211.653	0
		AT1G50370 (0) AT1G04750	565.105	0
		AT1G50370 (0) AT1G05180	298.792	0
		AT1G50370 (0) AT1G12900	305.178	0
		AT1G50370 (0) AT1G14400	418.654	0
		AT1G50370 (0) AT1G50370	null	0
		AT1G50370 (0) AT1G69960	436.096	0
		AT1G50370 (0) AT2G42500	355.701	0
		AT1G50370 (0) AT3G02530	277.66	0
		AT1G50370 (0) AT3G19980	118.098	0
		AT1G50370 (0) AT4G26720	209.888	0
		AT1G50370 (0) AT5G55260	277.467	0
		AT1G50510 (0) AT1G05190	193.997	0
		AT1G50700 (0) AT1G61950	9.11962	0
		AT1G50700 (0) AT1G74740	46.1479	0
		AT1G50700 (0) AT2G17890	2	0
		AT1G50700 (0) AT2G41860	28.9533	0
		AT1G50700 (0) AT3G51850	2	0
		AT1G50700 (0) AT3G57530	153.342	0
		AT1G50700 (0) AT4G04695	285.372	0
		AT1G50700 (0) AT4G04700	403.557	0
		AT1G50700 (0) AT4G04720	199.714	0
		AT1G50700 (0) AT4G09570	210.944	0
		AT1G50700 (0) AT4G23650	46.1479	0
		AT1G50700 (0) AT4G36070	130.817	0
		AT1G50700 (0) AT5G12180	2	0
		AT1G50700 (0) AT5G12480	259.688	0
		AT1G50700 (0) AT5G19360	171.536	0
		AT1G50700 (0) AT5G19450	53.9064	0
		AT1G50700 (0) AT5G23580	38.6186	0
		AT1G50700 (0) AT5G66210	28.9533	0
		AT1G50840 (0) AT1G32490	170.647	0
		AT1G50920 (0) AT1G25260	256.396	0
		AT1G50920 (0) AT1G50920	null	0
		AT1G50920 (0) AT2G40360	73.4846	0
		AT1G50920 (0) AT3G23620	27.8138	0
		AT1G50920 (0) AT5G04600	45.8794	0
		AT1G50920 (0) AT5G14520	47.2537	0
		AT1G50920 (0) AT5G55920	52.1415	0
		AT1G51040 (0) AT1G04750	171.076	0
		AT1G51040 (0) AT1G07180	240.102	0
		AT1G51040 (0) AT1G11260	80.3655	0
		AT1G51040 (0) AT1G13320	166.751	0
		AT1G51040 (0) AT1G27970	110.789	0
		AT1G51040 (0) AT1G34580	99.8174	0
		AT1G51470 (0) AT1G51490	3	0
		AT1G51470 (0) AT1G52400	3	0
		AT1G51470 (0) AT1G60090	3	0
		AT1G51470 (0) AT1G61810	3	0
		AT1G51470 (0) AT1G61820	3	0
		AT1G51470 (0) AT1G66270	3	0
		AT1G51470 (0) AT1G66280	3	0
		AT1G51470 (0) AT1G73720	972	0
		AT1G51470 (0) AT1G75940	3	0
		AT1G51470 (0) AT2G25630	3	0
		AT1G51470 (0) AT2G44450	3	0
		AT1G51470 (0) AT2G44460	3	0
		AT1G51470 (0) AT2G44470	3	0
		AT1G51470 (0) AT2G44480	3	0
		AT1G51470 (0) AT2G44490	3	0
		AT1G51470 (0) AT3G03640	3	0
		AT1G51470 (0) AT3G09260	3	0
		AT1G51470 (0) AT3G18070	3	0
		AT1G51470 (0) AT3G18080	3	0
		AT1G51470 (0) AT3G21370	3	0
		AT1G51470 (0) AT3G60120	3	0
		AT1G51470 (0) AT3G60130	3	0
		AT1G51470 (0) AT3G60140	3	0
		AT1G51470 (0) AT3G62740	3	0
		AT1G51470 (0) AT3G62750	3	0
		AT1G51470 (0) AT4G21760	3	0
		AT1G51470 (0) AT4G22100	3	0
		AT1G51470 (0) AT4G27820	3	0
		AT1G51470 (0) AT4G27830	3	0
		AT1G51470 (0) AT5G24540	3	0
		AT1G51470 (0) AT5G24550	3	0
		AT1G51470 (0) AT5G25980	3	0
		AT1G51470 (0) AT5G26000	103.884	0
		AT1G51470 (0) AT5G28510	3	0
		AT1G51470 (0) AT5G36890	2692.12	0
		AT1G51470 (0) AT5G42260	3	0
		AT1G51470 (0) AT5G44640	3	0
		AT1G51470 (0) AT5G48375	3.04878	0
		AT1G51470 (0) AT5G54570	3	0
		AT1G51490 (0) AT1G52400	2	0
		AT1G51490 (0) AT1G60090	2	0
		AT1G51490 (0) AT1G61810	2	0
		AT1G51490 (0) AT1G61820	2	0
		AT1G51490 (0) AT1G66270	2	0
		AT1G51490 (0) AT1G66280	2	0
		AT1G51490 (0) AT1G75940	2	0
		AT1G51490 (0) AT2G25630	2	0
		AT1G51490 (0) AT2G44450	2	0
		AT1G51490 (0) AT2G44460	2	0
		AT1G51490 (0) AT2G44470	2	0
		AT1G51490 (0) AT2G44480	2	0
		AT1G51490 (0) AT2G44490	2	0
		AT1G51490 (0) AT3G03640	2	0
		AT1G51490 (0) AT3G09260	2	0
		AT1G51490 (0) AT3G18070	2	0
		AT1G51490 (0) AT3G18080	2	0
		AT1G51490 (0) AT3G21370	2	0
		AT1G51490 (0) AT3G60120	2	0
		AT1G51490 (0) AT3G60130	2	0
		AT1G51490 (0) AT3G60140	2	0
		AT1G51490 (0) AT3G62740	2	0
		AT1G51490 (0) AT3G62750	2	0
		AT1G51490 (0) AT4G21760	2	0
		AT1G51490 (0) AT4G22100	2	0
		AT1G51490 (0) AT4G27820	2	0
		AT1G51490 (0) AT4G27830	2	0
		AT1G51490 (0) AT5G24540	2	0
		AT1G51490 (0) AT5G24550	2	0
		AT1G51490 (0) AT5G25980	2	0
		AT1G51490 (0) AT5G26000	69.256	0
		AT1G51490 (0) AT5G28510	2	0
		AT1G51490 (0) AT5G36890	1794.74	0
		AT1G51490 (0) AT5G42260	2	0
		AT1G51490 (0) AT5G44640	2	0
		AT1G51490 (0) AT5G54570	2	0
		AT1G52340 (0) AT2G29150	139.057	0
		AT1G52340 (0) AT2G29290	139.057	0
		AT1G52340 (0) AT2G29310	139.057	0
		AT1G52340 (0) AT2G29340	139.057	0
		AT1G52340 (0) AT2G29350	139.057	0
		AT1G52340 (0) AT2G29370	161.583	0
		AT1G52340 (0) AT2G47120	138.857	0
		AT1G52340 (0) AT2G47130	138.857	0
		AT1G52340 (0) AT2G47140	138.857	0
		AT1G52340 (0) AT3G26760	138.857	0
		AT1G52340 (0) AT3G26770	138.857	0
		AT1G52340 (0) AT3G29260	138.857	0
		AT1G52340 (0) AT3G42960	139.857	0
		AT1G52340 (0) AT3G51680	138.857	0
		AT1G52340 (0) AT4G03140	138.857	0
		AT1G52400 (0) AT1G60090	2	0
		AT1G52400 (0) AT1G61810	2	0
		AT1G52400 (0) AT1G61820	2	0
		AT1G52400 (0) AT1G66270	2	0
		AT1G52400 (0) AT1G66280	2	0
		AT1G52400 (0) AT1G75940	2	0
		AT1G52400 (0) AT2G25630	2	0
		AT1G52400 (0) AT2G44450	2	0
		AT1G52400 (0) AT2G44460	2	0
		AT1G52400 (0) AT2G44470	2	0
		AT1G52400 (0) AT2G44480	2	0
		AT1G52400 (0) AT2G44490	2	0
		AT1G52400 (0) AT3G03640	2	0
		AT1G52400 (0) AT3G09260	2	0
		AT1G52400 (0) AT3G18070	2	0
		AT1G52400 (0) AT3G18080	2	0
		AT1G52400 (0) AT3G21370	2	0
		AT1G52400 (0) AT3G60120	2	0
		AT1G52400 (0) AT3G60130	2	0
		AT1G52400 (0) AT3G60140	2	0
		AT1G52400 (0) AT3G62740	2	0
		AT1G52400 (0) AT3G62750	2	0
		AT1G52400 (0) AT4G21760	2	0
		AT1G52400 (0) AT4G22100	2	0
		AT1G52400 (0) AT4G27820	2	0
		AT1G52400 (0) AT4G27830	2	0
		AT1G52400 (0) AT5G24540	2	0
		AT1G52400 (0) AT5G24550	2	0
		AT1G52400 (0) AT5G25980	2	0
		AT1G52400 (0) AT5G26000	69.256	0
		AT1G52400 (0) AT5G28510	2	0
		AT1G52400 (0) AT5G36890	1794.74	0
		AT1G52400 (0) AT5G42260	2	0
		AT1G52400 (0) AT5G44640	2	0
		AT1G52400 (0) AT5G48375	2.04878	0
		AT1G52400 (0) AT5G54570	2	0
		AT1G53750 (0) AT1G07270	235.799	0
		AT1G53750 (0) AT1G20200	67.6903	0
		AT1G53750 (0) AT1G29960	431.395	0
		AT1G53750 (0) AT1G48860	281.728	0
		AT1G53750 (0) AT5G19990	99.5641	0
		AT1G54210 (0) AT1G20200	174.567	0
		AT1G54210 (0) AT1G48860	654.98	0
		AT1G54210 (0) AT1G53750	300.329	0
		AT1G54270 (0) AT1G34460	242.45	0
		AT1G54270 (0) AT1G34580	369.893	0
		AT1G54270 (0) AT1G51040	194.815	0
		AT1G54270 (0) AT1G54270	null	0
		AT1G54270 (0) AT2G18760	247.126	0
		AT1G54270 (0) AT3G13920	99.4618	0
		AT1G54270 (0) AT3G58510	227.512	0
		AT1G54290 (0) AT1G18540	57.9178	0
		AT1G54290 (0) AT1G20760	140.278	0
		AT1G54290 (0) AT1G21640	86.6531	0
		AT1G54290 (0) AT1G54290	null	0
		AT1G54290 (0) AT4G27130	372.762	0
		AT1G54440 (0) AT1G02690	168.028	0
		AT1G54440 (0) AT1G03190	92.1842	0
		AT1G54440 (0) AT1G16800	73.9773	0
		AT1G54440 (0) AT1G54440	null	0
		AT1G55060 (0) AT1G26160	154.528	0
		AT1G55460 (0) AT1G31870	479.001	0
		AT1G55460 (0) AT1G49760	748.866	0
		AT1G55490 (0) AT2G28000	213.306	0
		AT1G55490 (0) AT2G33210	734.69	0
		AT1G55490 (0) AT3G13470	2	0
		AT1G55490 (0) AT3G13860	235.328	0
		AT1G55490 (0) AT3G23990	754.675	0
		AT1G55490 (0) AT5G18820	2	0
		AT1G55490 (0) AT5G56500	2	0
		AT1G55520 (0) AT1G04750	500.37	0
		AT1G55520 (0) AT1G07660	243.79	0
		AT1G55520 (0) AT1G09020	149.798	0
		AT1G55520 (0) AT1G13950	379.225	0
		AT1G55520 (0) AT1G16280	156.054	0
		AT1G55520 (0) AT1G20010	304.37	0
		AT1G55520 (0) AT1G53750	193.428	0
		AT1G55520 (0) AT1G55520	null	0
		AT1G55520 (0) AT2G41630	231.361	0
		AT1G56350 (0) AT1G50840	129.582	0
		AT1G56650 (0) AT1G66370	3	0
		AT1G57720 (0) AT1G17720	123.047	0
		AT1G59760 (0) AT1G49760	125.824	0
		AT1G59760 (0) AT1G54440	236.284	0
		AT1G59760 (0) AT1G59760	null	0
		AT1G59760 (0) AT3G23620	71.8844	0
		AT1G60090 (0) AT1G61810	2	0
		AT1G60090 (0) AT1G61820	2	0
		AT1G60090 (0) AT1G66270	2	0
		AT1G60090 (0) AT1G66280	2	0
		AT1G60090 (0) AT1G75940	2	0
		AT1G60090 (0) AT2G25630	2	0
		AT1G60090 (0) AT2G44450	2	0
		AT1G60090 (0) AT2G44460	2	0
		AT1G60090 (0) AT2G44470	2	0
		AT1G60090 (0) AT2G44480	2	0
		AT1G60090 (0) AT2G44490	2	0
		AT1G60090 (0) AT3G03640	2	0
		AT1G60090 (0) AT3G09260	2	0
		AT1G60090 (0) AT3G18070	2	0
		AT1G60090 (0) AT3G18080	2	0
		AT1G60090 (0) AT3G21370	2	0
		AT1G60090 (0) AT3G60120	2	0
		AT1G60090 (0) AT3G60130	2	0
		AT1G60090 (0) AT3G60140	2	0
		AT1G60090 (0) AT3G62740	2	0
		AT1G60090 (0) AT3G62750	2	0
		AT1G60090 (0) AT4G21760	2	0
		AT1G60090 (0) AT4G22100	2	0
		AT1G60090 (0) AT4G27820	2	0
		AT1G60090 (0) AT4G27830	2	0
		AT1G60090 (0) AT5G24540	2	0
		AT1G60090 (0) AT5G24550	2	0
		AT1G60090 (0) AT5G25980	2	0
		AT1G60090 (0) AT5G26000	69.256	0
		AT1G60090 (0) AT5G28510	2	0
		AT1G60090 (0) AT5G36890	1794.74	0
		AT1G60090 (0) AT5G42260	2	0
		AT1G60090 (0) AT5G44640	2	0
		AT1G60090 (0) AT5G48375	2.04878	0
		AT1G60090 (0) AT5G54570	2	0
		AT1G60620 (0) AT1G07660	212.491	0
		AT1G60620 (0) AT1G09020	157.24	0
		AT1G60620 (0) AT1G20200	175.915	0
		AT1G60620 (0) AT1G20610	234.367	0
		AT1G60620 (0) AT1G21700	327.059	0
		AT1G60620 (0) AT1G29990	171.642	0
		AT1G60620 (0) AT1G54440	122.896	0
		AT1G60620 (0) AT1G60620	null	0
		AT1G60620 (0) AT2G29540	311.947	0
		AT1G60620 (0) AT5G45140	318.005	0
		AT1G60680 (0) AT1G04750	78.272	0
		AT1G60680 (0) AT1G25155	79.0586	0
		AT1G60680 (0) AT1G27040	110.825	0
		AT1G60680 (0) AT1G35350	56.2749	0
		AT1G60680 (0) AT1G47830	46.716	0
		AT1G60680 (0) AT1G55060	161.918	0
		AT1G60680 (0) AT1G60680	null	0
		AT1G61580 (0) AT1G16280	224.614	0
		AT1G61580 (0) AT1G25260	160.131	0
		AT1G61580 (0) AT1G50920	70.757	0
		AT1G61810 (0) AT1G61820	2	0
		AT1G61810 (0) AT1G66270	2	0
		AT1G61810 (0) AT1G66280	2	0
		AT1G61810 (0) AT1G75940	2	0
		AT1G61810 (0) AT2G25630	2	0
		AT1G61810 (0) AT2G44450	2	0
		AT1G61810 (0) AT2G44460	2	0
		AT1G61810 (0) AT2G44470	2	0
		AT1G61810 (0) AT2G44480	2	0
		AT1G61810 (0) AT2G44490	2	0
		AT1G61810 (0) AT3G03640	2	0
		AT1G61810 (0) AT3G09260	2	0
		AT1G61810 (0) AT3G18070	2	0
		AT1G61810 (0) AT3G18080	2	0
		AT1G61810 (0) AT3G21370	2	0
		AT1G61810 (0) AT3G60120	2	0
		AT1G61810 (0) AT3G60130	2	0
		AT1G61810 (0) AT3G60140	2	0
		AT1G61810 (0) AT3G62740	2	0
		AT1G61810 (0) AT3G62750	2	0
		AT1G61810 (0) AT4G21760	2	0
		AT1G61810 (0) AT4G22100	2	0
		AT1G61810 (0) AT4G27820	2	0
		AT1G61810 (0) AT4G27830	2	0
		AT1G61810 (0) AT5G24540	2	0
		AT1G61810 (0) AT5G24550	2	0
		AT1G61810 (0) AT5G25980	2	0
		AT1G61810 (0) AT5G26000	69.256	0
		AT1G61810 (0) AT5G28510	2	0
		AT1G61810 (0) AT5G36890	1794.74	0
		AT1G61810 (0) AT5G42260	2	0
		AT1G61810 (0) AT5G44640	2	0
		AT1G61810 (0) AT5G48375	2.04878	0
		AT1G61810 (0) AT5G54570	2	0
		AT1G61820 (0) AT1G66270	2	0
		AT1G61820 (0) AT1G66280	2	0
		AT1G61820 (0) AT1G75940	2	0
		AT1G61820 (0) AT2G25630	2	0
		AT1G61820 (0) AT2G44450	2	0
		AT1G61820 (0) AT2G44460	2	0
		AT1G61820 (0) AT2G44470	2	0
		AT1G61820 (0) AT2G44480	2	0
		AT1G61820 (0) AT2G44490	2	0
		AT1G61820 (0) AT3G03640	2	0
		AT1G61820 (0) AT3G09260	2	0
		AT1G61820 (0) AT3G18070	2	0
		AT1G61820 (0) AT3G18080	2	0
		AT1G61820 (0) AT3G21370	2	0
		AT1G61820 (0) AT3G60120	2	0
		AT1G61820 (0) AT3G60130	2	0
		AT1G61820 (0) AT3G60140	2	0
		AT1G61820 (0) AT3G62740	2	0
		AT1G61820 (0) AT3G62750	2	0
		AT1G61820 (0) AT4G21760	2	0
		AT1G61820 (0) AT4G22100	2	0
		AT1G61820 (0) AT4G27820	2	0
		AT1G61820 (0) AT4G27830	2	0
		AT1G61820 (0) AT5G24540	2	0
		AT1G61820 (0) AT5G24550	2	0
		AT1G61820 (0) AT5G25980	2	0
		AT1G61820 (0) AT5G26000	69.256	0
		AT1G61820 (0) AT5G28510	2	0
		AT1G61820 (0) AT5G36890	1794.74	0
		AT1G61820 (0) AT5G42260	2	0
		AT1G61820 (0) AT5G44640	2	0
		AT1G61820 (0) AT5G48375	2.04878	0
		AT1G61820 (0) AT5G54570	2	0
		AT1G61950 (0) AT1G74740	16.0222	0
		AT1G61950 (0) AT2G17890	9.11962	0
		AT1G61950 (0) AT2G41860	32.7473	0
		AT1G61950 (0) AT3G51850	9.11962	0
		AT1G61950 (0) AT3G57530	93.067	0
		AT1G61950 (0) AT4G04695	278.236	0
		AT1G61950 (0) AT4G04700	391.465	0
		AT1G61950 (0) AT4G04720	205.017	0
		AT1G61950 (0) AT4G09570	203.244	0
		AT1G61950 (0) AT4G23650	16.0222	0
		AT1G61950 (0) AT4G36070	124.344	0
		AT1G61950 (0) AT5G12180	9.11962	0
		AT1G61950 (0) AT5G12480	218.756	0
		AT1G61950 (0) AT5G19360	153.444	0
		AT1G61950 (0) AT5G19450	53.8191	0
		AT1G61950 (0) AT5G23580	44.0529	0
		AT1G61950 (0) AT5G66210	32.7473	0
		AT1G62800 (0) AT1G04750	114.546	0
		AT1G62800 (0) AT1G13950	144.107	0
		AT1G62800 (0) AT1G21640	169.373	0
		AT1G62800 (0) AT1G21700	142.453	0
		AT1G62800 (0) AT1G25155	56.4284	0
		AT1G62800 (0) AT1G35350	36.8097	0
		AT1G62800 (0) AT1G47830	55.4089	0
		AT1G62800 (0) AT1G48860	68.4406	0
		AT1G62800 (0) AT1G60680	67.3965	0
		AT1G62820 (0) AT1G66400	353.906	0
		AT1G62820 (0) AT1G66410	121.378	0
		AT1G62820 (0) AT1G73630	342.835	0
		AT1G62820 (0) AT1G76640	350.297	0
		AT1G62820 (0) AT1G76650	350.372	0
		AT1G62820 (0) AT2G27030	283.63	0
		AT1G62820 (0) AT2G36180	350.223	0
		AT1G62820 (0) AT2G41110	350.223	0
		AT1G62820 (0) AT3G03000	183.08	0
		AT1G62820 (0) AT3G03400	350.223	0
		AT1G62820 (0) AT3G03410	350.223	0
		AT1G62820 (0) AT3G07490	350.223	0
		AT1G62820 (0) AT3G22930	350.223	0
		AT1G62820 (0) AT3G25600	350.223	0
		AT1G62820 (0) AT3G43810	284.167	0
		AT1G62820 (0) AT3G50360	163.693	0
		AT1G62820 (0) AT3G51920	263.915	0
		AT1G62820 (0) AT3G56800	350.223	0
		AT1G62820 (0) AT4G03290	350.223	0
		AT1G62820 (0) AT4G12860	350.223	0
		AT1G62820 (0) AT4G14640	1398.18	0
		AT1G62820 (0) AT4G37010	350.223	0
		AT1G62820 (0) AT5G17470	342.835	0
		AT1G62820 (0) AT5G21274	133.787	0
		AT1G62820 (0) AT5G37770	350.223	0
		AT1G62820 (0) AT5G37780	350.223	0
		AT1G62820 (0) AT5G49480	350.223	0
		AT1G63230 (0) AT2G47470	142.583	0
		AT1G63290 (0) AT1G05180	188.896	0
		AT1G63290 (0) AT1G18540	21.2804	0
		AT1G63290 (0) AT1G20760	133.655	0
		AT1G63290 (0) AT1G21640	58.3492	0
		AT1G63290 (0) AT1G51040	107.764	0
		AT1G63290 (0) AT1G54290	51.7637	0
		AT1G63290 (0) AT1G63290	null	0
		AT1G64190 (0) AT1G04750	168.886	0
		AT1G64190 (0) AT1G07830	387.446	0
		AT1G64190 (0) AT1G20760	320.914	0
		AT1G64190 (0) AT1G35350	78.9759	0
		AT1G64190 (0) AT1G47830	105.554	0
		AT1G64190 (0) AT1G48860	106.202	0
		AT1G64190 (0) AT1G60620	246.787	0
		AT1G64520 (0) AT1G50030	368.871	0
		AT1G64520 (0) AT1G53750	80.6863	0
		AT1G64520 (0) AT2G20580	79.8627	0
		AT1G64880 (0) AT1G04750	102.063	0
		AT1G64880 (0) AT1G27040	71.0095	0
		AT1G64880 (0) AT1G35350	49.815	0
		AT1G64880 (0) AT1G47830	70.6053	0
		AT1G65350 (0) AT3G48750	1944	0
		AT1G65470 (0) AT1G07660	262.959	0
		AT1G65470 (0) AT1G14400	142.037	0
		AT1G65470 (0) AT1G65470	null	0
		AT1G66240 (0) AT1G07180	547.622	0
		AT1G66240 (0) AT1G10090	222.442	0
		AT1G66240 (0) AT1G11260	248.146	0
		AT1G66240 (0) AT1G66240	null	0
		AT1G66270 (0) AT1G66280	2	0
		AT1G66270 (0) AT1G75940	2	0
		AT1G66270 (0) AT2G25630	2	0
		AT1G66270 (0) AT2G44450	2	0
		AT1G66270 (0) AT2G44460	2	0
		AT1G66270 (0) AT2G44470	2	0
		AT1G66270 (0) AT2G44480	2	0
		AT1G66270 (0) AT2G44490	2	0
		AT1G66270 (0) AT3G03640	2	0
		AT1G66270 (0) AT3G09260	2	0
		AT1G66270 (0) AT3G18070	2	0
		AT1G66270 (0) AT3G18080	2	0
		AT1G66270 (0) AT3G21370	2	0
		AT1G66270 (0) AT3G60120	2	0
		AT1G66270 (0) AT3G60130	2	0
		AT1G66270 (0) AT3G60140	2	0
		AT1G66270 (0) AT3G62740	2	0
		AT1G66270 (0) AT3G62750	2	0
		AT1G66270 (0) AT4G21760	2	0
		AT1G66270 (0) AT4G22100	2	0
		AT1G66270 (0) AT4G27820	2	0
		AT1G66270 (0) AT4G27830	2	0
		AT1G66270 (0) AT5G24540	2	0
		AT1G66270 (0) AT5G24550	2	0
		AT1G66270 (0) AT5G25980	2	0
		AT1G66270 (0) AT5G26000	69.256	0
		AT1G66270 (0) AT5G28510	2	0
		AT1G66270 (0) AT5G36890	1794.74	0
		AT1G66270 (0) AT5G42260	2	0
		AT1G66270 (0) AT5G44640	2	0
		AT1G66270 (0) AT5G48375	2.04878	0
		AT1G66270 (0) AT5G54570	2	0
		AT1G66280 (0) AT1G75940	2	0
		AT1G66280 (0) AT2G25630	2	0
		AT1G66280 (0) AT2G44450	2	0
		AT1G66280 (0) AT2G44460	2	0
		AT1G66280 (0) AT2G44470	2	0
		AT1G66280 (0) AT2G44480	2	0
		AT1G66280 (0) AT2G44490	2	0
		AT1G66280 (0) AT3G03640	2	0
		AT1G66280 (0) AT3G09260	2	0
		AT1G66280 (0) AT3G18070	2	0
		AT1G66280 (0) AT3G18080	2	0
		AT1G66280 (0) AT3G21370	2	0
		AT1G66280 (0) AT3G60120	2	0
		AT1G66280 (0) AT3G60130	2	0
		AT1G66280 (0) AT3G60140	2	0
		AT1G66280 (0) AT3G62740	2	0
		AT1G66280 (0) AT3G62750	2	0
		AT1G66280 (0) AT4G21760	2	0
		AT1G66280 (0) AT4G22100	2	0
		AT1G66280 (0) AT4G27820	2	0
		AT1G66280 (0) AT4G27830	2	0
		AT1G66280 (0) AT5G24540	2	0
		AT1G66280 (0) AT5G24550	2	0
		AT1G66280 (0) AT5G25980	2	0
		AT1G66280 (0) AT5G26000	69.256	0
		AT1G66280 (0) AT5G28510	2	0
		AT1G66280 (0) AT5G36890	1794.74	0
		AT1G66280 (0) AT5G42260	2	0
		AT1G66280 (0) AT5G44640	2	0
		AT1G66280 (0) AT5G48375	2.04878	0
		AT1G66280 (0) AT5G54570	2	0
		AT1G66400 (0) AT1G66410	299.62	0
		AT1G66400 (0) AT1G73630	9.96169	0
		AT1G66400 (0) AT1G76640	10.4159	0
		AT1G66400 (0) AT1G76650	10.4899	0
		AT1G66400 (0) AT2G27030	81.9602	0
		AT1G66400 (0) AT2G36180	10.3418	0
		AT1G66400 (0) AT2G41110	10.3418	0
		AT1G66400 (0) AT2G47110	414.426	0
		AT1G66400 (0) AT3G03000	58.8906	0
		AT1G66400 (0) AT3G03400	10.3418	0
		AT1G66400 (0) AT3G03410	10.3418	0
		AT1G66400 (0) AT3G07490	10.3418	0
		AT1G66400 (0) AT3G22930	10.3418	0
		AT1G66400 (0) AT3G25600	10.3418	0
		AT1G66400 (0) AT3G43810	729.727	0
		AT1G66400 (0) AT3G50360	287.95	0
		AT1G66400 (0) AT3G51920	48.8878	0
		AT1G66400 (0) AT3G56800	10.3418	0
		AT1G66400 (0) AT3G62250	409.197	0
		AT1G66400 (0) AT4G03290	10.3418	0
		AT1G66400 (0) AT4G12860	10.3418	0
		AT1G66400 (0) AT4G14640	88.577	0
		AT1G66400 (0) AT4G37010	10.3418	0
		AT1G66400 (0) AT5G17470	9.96169	0
		AT1G66400 (0) AT5G21274	246.593	0
		AT1G66400 (0) AT5G37770	10.3418	0
		AT1G66400 (0) AT5G37780	10.3418	0
		AT1G66400 (0) AT5G49480	10.3418	0
		AT1G66410 (0) AT1G13180	467.208	0
		AT1G66410 (0) AT1G20760	3199.6	0
		AT1G66410 (0) AT1G23190	1482.09	0
		AT1G66410 (0) AT1G73630	267.834	0
		AT1G66410 (0) AT1G76640	261.291	0
		AT1G66410 (0) AT1G76650	261.449	0
		AT1G66410 (0) AT2G27030	186.138	0
		AT1G66410 (0) AT2G36180	261.217	0
		AT1G66410 (0) AT2G41110	261.217	0
		AT1G66410 (0) AT3G03000	163.33	0
		AT1G66410 (0) AT3G03400	261.217	0
		AT1G66410 (0) AT3G03410	261.217	0
		AT1G66410 (0) AT3G07490	261.217	0
		AT1G66410 (0) AT3G22930	261.217	0
		AT1G66410 (0) AT3G25600	261.217	0
		AT1G66410 (0) AT3G43810	134.877	0
		AT1G66410 (0) AT3G50360	187.713	0
		AT1G66410 (0) AT3G51920	155.41	0
		AT1G66410 (0) AT3G56800	261.217	0
		AT1G66410 (0) AT4G03290	261.217	0
		AT1G66410 (0) AT4G12860	261.217	0
		AT1G66410 (0) AT4G14640	954.725	0
		AT1G66410 (0) AT4G37010	261.217	0
		AT1G66410 (0) AT5G17470	267.834	0
		AT1G66410 (0) AT5G21274	95.8939	0
		AT1G66410 (0) AT5G37770	261.217	0
		AT1G66410 (0) AT5G37780	261.217	0
		AT1G66410 (0) AT5G49480	261.217	0
		AT1G66490 (0) AT1G67450	2	0
		AT1G66490 (0) AT3G13820	1940	0
		AT1G66490 (0) AT4G17200	2	0
		AT1G66590 (0) AT1G04750	95.6761	0
		AT1G66590 (0) AT1G05180	69.624	0
		AT1G66590 (0) AT1G11510	48.3245	0
		AT1G66590 (0) AT1G21370	54.6845	0
		AT1G66590 (0) AT1G21700	125.476	0
		AT1G66590 (0) AT1G25155	72.7285	0
		AT1G66590 (0) AT1G27040	90.9531	0
		AT1G66590 (0) AT1G27080	116.115	0
		AT1G66590 (0) AT1G35350	37.8514	0
		AT1G66590 (0) AT1G45145	84.8482	0
		AT1G66590 (0) AT1G47830	54.4946	0
		AT1G66590 (0) AT1G55060	88.7548	0
		AT1G66590 (0) AT1G60680	87.3142	0
		AT1G66590 (0) AT1G62800	35.8935	0
		AT1G66590 (0) AT1G64880	48.6459	0
		AT1G66750 (0) AT1G76540	18.5012	0
		AT1G67450 (0) AT3G13820	1940	0
		AT1G67450 (0) AT4G17200	2	0
		AT1G67980 (0) AT1G67990	2	0
		AT1G67980 (0) AT4G26220	2	0
		AT1G67980 (0) AT4G34050	1938	0
		AT1G67990 (0) AT4G26220	2	0
		AT1G67990 (0) AT4G34050	1938	0
		AT1G68010 (0) AT1G79870	44.4934	0
		AT1G68310 (0) AT1G07180	284.329	0
		AT1G68310 (0) AT1G08840	384.354	0
		AT1G68310 (0) AT1G23740	102.037	0
		AT1G68310 (0) AT1G50060	58.8646	0
		AT1G69670 (0) AT1G07270	762.049	0
		AT1G69670 (0) AT5G42190	1146.46	0
		AT1G69680 (0) AT1G07140	88.9591	0
		AT1G69680 (0) AT1G27310	81.8251	0
		AT1G69740 (0) AT1G69740	null	0
		AT1G69960 (0) AT1G17720	446.058	0
		AT1G69960 (0) AT2G42500	82.8844	0
		AT1G69960 (0) AT3G19980	498.909	0
		AT1G69960 (0) AT4G26720	315.115	0
		AT1G69960 (0) AT5G53000	114.155	0
		AT1G69960 (0) AT5G55260	93.8847	0
		AT1G70580 (0) AT1G07180	216.647	0
		AT1G70580 (0) AT1G11260	57.721	0
		AT1G70580 (0) AT1G21640	132.682	0
		AT1G70580 (0) AT1G27970	142.5	0
		AT1G70580 (0) AT1G34460	44.0745	0
		AT1G70580 (0) AT1G34580	299.109	0
		AT1G70580 (0) AT1G51040	93.9718	0
		AT1G70580 (0) AT1G70580	null	0
[truncated: 8,467 more rows]
